# Supplementary material for: The Aromatic Amino Acid Biosynthesis Gene VdARO2 and the Cross-Pathway Regulator VdCPC1 Coordinately Regulate Virulence in Verticillium dahliae
Source: Microorganisms. 2025 Dec 15;13(12):2852. doi: 10.3390/microorganisms13122852 (PMC12736186; doi:10.3390/microorganisms13122852)
Supplement: Supplementary file 1 [file microorganisms-13-02852-s001.zip]

Archive with 4 entries (4 files):
- Supplementary Figure.pdf
- Supplementary Table S1.xlsx
- Supplementary Table S2.xlsx
- Supplementary Table S3.xlsx
