# Supplementary material for: The Aromatic Amino Acid Biosynthesis Gene VdARO2 and the Cross-Pathway Regulator VdCPC1 Coordinately Regulate Virulence in Verticillium dahliae
Source: Microorganisms. 2025 Dec 15;13(12):2852. doi: 10.3390/microorganisms13122852 (PMC12736186; doi:10.3390/microorganisms13122852)
Supplement: Supplementary file 1 [file microorganisms-13-02852-s001.zip › Supplementary Table S1.xlsx]

## Sheet: Sheet1
	Table S1 Oligonucleotides and asiRNAs used in this study.
	Gene name	Sequence（5’ - 3’）
	VdARO2 full-F	ATGTCGACTTTCGGAACCTA
	VdARO2 full-R	CTACGCCTCCGGCTTCTTC
	VdCPC1full-F	AGCACAATCACATCACATCA
	VdCPC1full-R	GATTCCTAAGGAATCATCGA
	VdARO2-up-F	CTTGCTGAGGTCTTAATTAA AGGCCTGCGGCAGTG
	VdARO2-up-R	AGTGCTGAGGCATTAATTAA GATGACTCTGATGTCTGC
	VdARO2-down-F	CCCGCTGAGGACTTAATTAA GAGGCCGGGGTCGGC
	VdARO2-down-R	CTCGCTGAGGGTTTAATTAA TGGAGAGCTCCAACGTGCTG
	VdΔaro2-F	ATGTCGACTTTCGGAACCTA
	VdΔaro2-R	CTACGCCTCCGGCTTCTTC
	VdCPC1-HIGS-F	AGCGCGCCTTCCGTGTTC
	VdCPC1-HIGS-R	GGCTGCCGGCCACATCAT
	qVdARO2-F	ATGTCGACTTTCGGAACC
	qVdARO2-R	ACTGGATGGTGACGCGGT
	qVdCPC1-F	CCTTGACGTCGCCTTCGC
	qVdCPC1-R	GGCGAGGGCACTCGCTTA
	β-tubulin-F	AGGCTCTCTACGACA
	β-tubulin-R	AACCATGTTGAGGC
	GhUBQ7-F	ATGCAGATCTTCGTCAAAACCCT
	GhUBQ7-R	GGACAAGGTGTAGAGTGGATTCC
	VdCPC1-asiR787	AGCGCGCCTTCCGTGTTC
	VdCPC1-asiR1014	CTCACTTTTCCCTGACCA
