# Supplementary material for: The Aromatic Amino Acid Biosynthesis Gene VdARO2 and the Cross-Pathway Regulator VdCPC1 Coordinately Regulate Virulence in Verticillium dahliae
Source: Microorganisms. 2025 Dec 15;13(12):2852. doi: 10.3390/microorganisms13122852 (PMC12736186; doi:10.3390/microorganisms13122852)
Supplement: Supplementary file 1 [file microorganisms-13-02852-s001.zip › Supplementary Table S2.xlsx]

## Sheet: Sheet1
	Table S2.Quality control data statistics table.
	Samples	Clean reads	%≥Q30	Comparison efficiency	GC Content
	V592-1	25469800	0.9876	0.8932	0.5834
	V592-2	25042219	0.9871	0.8892	0.5828
	V592-3	24589946	0.988	0.9042	0.5844
	DVdaro2-1	23137307	0.9873	0.9236	0.5856
	DVdaro2-2	26980340	0.9881	0.9109	0.5843
	DVdaro2-3	24631681	0.9875	0.909	0.5837
