# Supplementary material for: The Aromatic Amino Acid Biosynthesis Gene VdARO2 and the Cross-Pathway Regulator VdCPC1 Coordinately Regulate Virulence in Verticillium dahliae
Source: Microorganisms. 2025 Dec 15;13(12):2852. doi: 10.3390/microorganisms13122852 (PMC12736186; doi:10.3390/microorganisms13122852)
Supplement: Supplementary file 1 [file microorganisms-13-02852-s001.zip › Supplementary Table S3.xlsx]

## Sheet: Supplementary Table S2
Table S3. List of significantly differentially expressed genes (DEGs) in the VdΔaro2 mutant vs wild-type.
#ID	gene_name	Aro-1_FPKM	Aro-1_count	Aro-2_FPKM	Aro-2_count	Aro-3_FPKM	Aro-3_count	V-1_FPKM	V-1_count	V-2_FPKM	V-2_count	V-3_FPKM	V-3_count	FDR	log2FC	regulated	COG_class	COG_class_annotation	GO_annotation	KEGG_annotation	KEGG_pathway_annotation	KOG_class	KOG_class_annotation	Pfam_annotation	Swiss_Prot_annotation	eggNOG_class	eggNOG_class_annotation	NR_annotation	GO_second_level_annotation
gene10257	VDAG_10433	22.6205	1799	21.2144	1930	23.6009	1963	32.0754	2731	31.7839	2649	30.1119	2512	6.31246594975544e-37	-0.937264	down	[F]	Nucleotide transport and metabolism	Molecular Function: ATP binding (GO:0005524);; Cellular Component: integral component of membrane (GO:0016021);; Molecular Function: hydrolase activity (GO:0016787);;	K14642|0.0|vda:VDAG_10433|K14642 golgi apyrase [EC:3.6.1.5] | (RefSeq) golgi apyrase	Purine metabolism (ko00230);; Pyrimidine metabolism (ko00240)	[F]	Nucleotide transport and metabolism	GDA1/CD39 (nucleoside phosphatase) family	Golgi apyrase OS=Saccharomyces cerevisiae (strain ATCC 204508 / S288c) OX=559292 GN=YND1 PE=1 SV=1	F	Nucleotide transport and metabolism	golgi apyrase [Verticillium dahliae VdLs.17]	molecular function: binding (GO:0005488);; cellular component: cellular anatomical entity (GO:0110165);; molecular function: catalytic activity (GO:0003824)
NewGene_1470	--	1.6209	125	1.45856	128	2.18875	176	0.55257	46	0.367765	30	1.02853	83	0.00123095622051977	0.973677785928504	up	--	--	--	--	--	--	--	--	--	--	--	--	--
gene1695	VDAG_10092	8.21587	598	8.02942	669	8.97885	684	12.4543	971	12.6352	964	13.5873	1037	1.67820021315212e-34	-1.07354	down	[MDT]	Cell wall/membrane/envelope biogenesis;; Cell cycle control, cell division, chromosome partitioning;; Signal transduction mechanisms	Molecular Function: ATP binding (GO:0005524);; Cellular Component: mitochondrion (GO:0005739);; Biological Process: mitochondrial respiratory chain complex III assembly (GO:0034551);;	K08900|0.0|vda:VDAG_10092|K08900 mitochondrial chaperone BCS1 | (RefSeq) mitochondrial chaperone BCS1	--	[O]	Posttranslational modification, protein turnover, chaperones	BCS1 N terminal	Probable mitochondrial chaperone bcs1 OS=Schizosaccharomyces pombe (strain 972 / ATCC 24843) OX=284812 GN=SPAC644.07 PE=2 SV=1	O	Posttranslational modification, protein turnover, chaperones	hypothetical protein VD0004_g7570 [Verticillium dahliae]	molecular function: binding (GO:0005488);; cellular component: intracellular (GO:0005622);; cellular component: cellular anatomical entity (GO:0110165);; biological process: cellular process (GO:0009987)
gene10280	VDAG_10391	5.85028	182	5.6674	201	6.66763	216	1.69884	57	1.30032	43	2.61743	86	4.49490203614374e-08	1.22403911486546	up	[J]	Translation, ribosomal structure and biogenesis	Molecular Function: nucleotide binding (GO:0000166);; Molecular Function: aminoacyl-tRNA ligase activity (GO:0004812);; Molecular Function: alanine-tRNA ligase activity (GO:0004813);; Molecular Function: ATP binding (GO:0005524);; Biological Process: alanyl-tRNA aminoacylation (GO:0006419);; Biological Process: tRNA aminoacylation (GO:0043039);;	K07050|1.52e-07|yli:YALI0E04246g|K07050 misacylated tRNA(Ala) deacylase [EC:3.1.1.-] | (RefSeq) YALI0E04246p	--	--	--	tRNA synthetases class II (A)	--	J	Translation, ribosomal structure and biogenesis	uncharacterized protein VDAG_10391 [Verticillium dahliae VdLs.17]	molecular function: binding (GO:0005488);; molecular function: catalytic activity (GO:0003824);; biological process: metabolic process (GO:0008152);; biological process: cellular process (GO:0009987)
gene10726	VDAG_08423	4.88918	947	5.29682	1173	5.14232	1042	2.47001	513	2.89277	587	2.00582	408	2.8187940255989e-06	0.596353127794092	up	[E]	Amino acid transport and metabolism	Biological Process: ion transport (GO:0006811);; Cellular Component: integral component of membrane (GO:0016021);; Molecular Function: transmembrane transporter activity (GO:0022857);;	K14429|0.0|vda:VDAG_08423|K14429 solute carrier family 12 (potassium/chloride transporters), member 9 | (RefSeq) solute carrier family 12 member 6	--	[E]	Amino acid transport and metabolism	Amino acid permease	Vacuolar cation-chloride cotransporter 1 OS=Saccharomyces cerevisiae (strain ATCC 204508 / S288c) OX=559292 GN=VHC1 PE=1 SV=1	E	Amino acid transport and metabolism	solute carrier family 12 member 6 [Verticillium dahliae VdLs.17]	biological process: localization (GO:0051179);; cellular component: cellular anatomical entity (GO:0110165);; molecular function: transporter activity (GO:0005215)
gene4568	VDAG_04078	46.2408	14411	49.8252	17764	47.6883	15543	12.576	4197	13.3319	4355	13.0185	4256	1.40400008868184e-110	1.42726258567145	up	--	--	Biological Process: signal transduction (GO:0007165);; Biological Process: regulation of GTPase activity (GO:0043087);;	--	--	[V]	Defense mechanisms	GTPase-activator protein for Ras-like GTPase	--	V	Defense mechanisms	ras GTPase activator [Verticillium dahliae VdLs.17]	biological process: cellular process (GO:0009987);; biological process: biological regulation (GO:0065007)
NewGene_954	--	4.79508	147	4.4037	153	4.45386	145	1.0008	32	0.540598	18	1.2367	40	1.04792500823253e-12	1.84300386234746	up	--	--	--	--	--	--	--	--	--	--	--	--	--
gene1706	VDAG_10103	71.7811	3677	71.4249	4185	75.5944	4050	23.8658	1309	23.5246	1263	27.897	1499	3.3404685187921e-44	1.08259397589422	up	[E]	Amino acid transport and metabolism	Molecular Function: homoserine dehydrogenase activity (GO:0004412);; Biological Process: methionine biosynthetic process (GO:0009086);; Biological Process: threonine biosynthetic process (GO:0009088);; Biological Process: isoleucine biosynthetic process (GO:0009097);; Molecular Function: NADP binding (GO:0050661);;	K00003|1.74e-254|vda:VDAG_10103|K00003 homoserine dehydrogenase [EC:1.1.1.3] | (RefSeq) homoserine dehydrogenase	Glycine, serine and threonine metabolism (ko00260);; Cysteine and methionine metabolism (ko00270);; Lysine biosynthesis (ko00300);; Biosynthesis of amino acids (ko01230)	[E]	Amino acid transport and metabolism	Homoserine dehydrogenase	Homoserine dehydrogenase OS=Emericella nidulans (strain FGSC A4 / ATCC 38163 / CBS 112.46 / NRRL 194 / M139) OX=227321 GN=AN2882 PE=1 SV=1	E	Amino acid transport and metabolism	homoserine dehydrogenase [Verticillium dahliae VdLs.17]	biological process: metabolic process (GO:0008152);; molecular function: catalytic activity (GO:0003824);; biological process: cellular process (GO:0009987);; molecular function: binding (GO:0005488)
gene1288	VDAG_04509	123.477	8408	122.222	9521	121.533	8655	45.0948	3289	43.7012	3119	47.9849	3428	3.95048671545881e-60	0.967514974776054	up	[G]	Carbohydrate transport and metabolism	Molecular Function: catalytic activity (GO:0003824);; Biological Process: carbohydrate metabolic process (GO:0005975);;	K01226|1.35e-251|afm:AFUA_3G07380|K01226 trehalose-6-phosphate hydrolase [EC:3.2.1.93] | (RefSeq) oligo-1,6-glucosidase	Starch and sucrose metabolism (ko00500)	[G]	Carbohydrate transport and metabolism	Alpha amylase, catalytic domain	Alpha-glucosidase OS=Schizosaccharomyces pombe (strain 972 / ATCC 24843) OX=284812 GN=mal1 PE=2 SV=1	G	Carbohydrate transport and metabolism	alpha-glucosidase [Verticillium dahliae VdLs.17]	molecular function: catalytic activity (GO:0003824);; biological process: metabolic process (GO:0008152)
gene9734	VDAG_06176	110.422	7798	120.028	9697	112.979	8344	203.308	15374	212.724	15743	187.988	13926	9.2330540800354e-65	-1.27278	down	[E]	Amino acid transport and metabolism	Cellular Component: integral component of membrane (GO:0016021);; Molecular Function: transmembrane transporter activity (GO:0022857);;	K03305|0.0|vda:VDAG_06176|K03305 proton-dependent oligopeptide transporter, POT family | (RefSeq) peptide transporter PTR2-A	--	[E]	Amino acid transport and metabolism	POT family	Probable peptide transporter ptr2 OS=Schizosaccharomyces pombe (strain 972 / ATCC 24843) OX=284812 GN=ptr2 PE=1 SV=1	E	Amino acid transport and metabolism	peptide transporter PTR2-A [Verticillium dahliae VdLs.17]	cellular component: cellular anatomical entity (GO:0110165);; molecular function: transporter activity (GO:0005215)
gene6996	VDAG_07619	2.66972	163	2.72872	191	3.65045	233	1.46443	96	1.42405	91	1.32142	85	0.000845057954150909	0.643289427167787	up	[QV]	Secondary metabolites biosynthesis, transport and catabolism;; Defense mechanisms	Molecular Function: monooxygenase activity (GO:0004497);; Molecular Function: iron ion binding (GO:0005506);; Molecular Function: oxidoreductase activity, acting on paired donors, with incorporation or reduction of molecular oxygen (GO:0016705);; Molecular Function: heme binding (GO:0020037);;	K24160|5.25e-122|glz:GLAREA_00941|K24160 sodium/hydrogen antiporter | (RefSeq) Cytochrome P450	--	[Q]	Secondary metabolites biosynthesis, transport and catabolism	Cytochrome P450	Cytochrome P450 monooxygenase aflV OS=Aspergillus parasiticus (strain ATCC 56775 / NRRL 5862 / SRRC 143 / SU-1) OX=1403190 GN=aflV PE=3 SV=1	Q	Secondary metabolites biosynthesis, transport and catabolism	uncharacterized protein VDAG_07619 [Verticillium dahliae VdLs.17]	biological process: metabolic process (GO:0008152);; molecular function: catalytic activity (GO:0003824);; molecular function: binding (GO:0005488)
NewGene_118	--	5.77505	321	4.55455	290	4.9321	287	18.5694	1104	16.1873	942	20.0935	1170	1.57928717718628e-92	-2.30202	down	--	--	--	--	--	--	--	--	--	--	--	--	--
gene3237	VDAG_08560	11.6045	1873	14.1698	2616	13.4936	2277	4.68327	810	5.49485	930	4.24334	719	5.24539713170741e-18	0.985612270689248	up	--	--	Cellular Component: nascent polypeptide-associated complex (GO:0005854);;	K13172|1.10e-07|tvs:TRAVEDRAFT_63188|K13172 serine/arginine repetitive matrix protein 2 | (RefSeq) hypothetical protein	--	--	--	--	--	--	--	uncharacterized protein VDAG_08560 [Verticillium dahliae VdLs.17]	cellular component: protein-containing complex (GO:0032991)
gene4501	VDAG_04013	13.5758	610	13.473	693	12.7365	599	3.33073	161	3.50387	165	2.97787	141	1.32831391148773e-36	1.55780967635046	up	--	--	--	--	--	--	--	--	--	--	--	uncharacterized protein VDAG_04013 [Verticillium dahliae VdLs.17]	--
gene7508	VDAG_03163	248.403	11074	242.97	12392	246.005	11470	68.8815	3289	66.4564	3105	69.6137	3256	1.21196547133969e-137	1.38942330211135	up	[Q]	Secondary metabolites biosynthesis, transport and catabolism	Molecular Function: oxidoreductase activity (GO:0016491);; Biological Process: oxidation-reduction process (GO:0055114);;	--	--	--	--	Taurine catabolism dioxygenase TauD, TfdA family	--	E	Amino acid transport and metabolism	taurine catabolism dioxygenase TauD [Verticillium dahliae VdLs.17]	molecular function: catalytic activity (GO:0003824);; biological process: metabolic process (GO:0008152)
gene7439	VDAG_03095	5.14778	597	5.804	770	5.36765	651	2.18063	271	2.5936	316	2.38873	291	2.40165986622983e-10	0.729248290916413	up	[K]	Transcription	Molecular Function: RNA binding (GO:0003723);; Molecular Function: ribonuclease activity (GO:0004540);;	K01147|8.08e-32|cnb:CNBI2220|K01147 exoribonuclease II [EC:3.1.13.1] | (RefSeq) hypothetical protein	--	[J]	Translation, ribosomal structure and biogenesis	RNB domain	Mitochondrial protein cyt-4 OS=Neurospora crassa (strain ATCC 24698 / 74-OR23-1A / CBS 708.71 / DSM 1257 / FGSC 987) OX=367110 GN=cyt-4 PE=3 SV=1	J	Translation, ribosomal structure and biogenesis	mitochondrial protein cyt-4 [Verticillium dahliae VdLs.17]	molecular function: binding (GO:0005488);; biological process: metabolic process (GO:0008152);; biological process: cellular process (GO:0009987);; molecular function: catalytic activity (GO:0003824)
gene933	VDAG_04161	15.0408	2145	16.9212	2761	14.9997	2237	79.2531	12102	90.0351	13455	70.3144	10518	4.62304523728788e-177	-2.80964	down	--	--	--	--	--	--	--	--	--	S	Function unknown	hypothetical protein VdG2_05702 [Verticillium dahliae VDG2]	--
gene3614	VDAG_02589	58.3941	1673	57.6413	1889	52.1209	1561	172.431	5288	173.951	5221	169.316	5086	1.25872513933341e-188	-2.0741	down	--	--	Cellular Component: mitochondrial intermembrane space (GO:0005758);;	K02619|6.54e-171|vda:VDAG_02589|K02619 4-amino-4-deoxychorismate lyase [EC:4.1.3.38] | (RefSeq) MSF1 domain-containing protein	Folate biosynthesis (ko00790)	--	--	PRELI-like family	--	U	Intracellular trafficking, secretion, and vesicular transport	MSF1 domain-containing protein [Verticillium dahliae VdLs.17]	cellular component: intracellular (GO:0005622);; cellular component: cellular anatomical entity (GO:0110165)
gene6632	VDAG_07268	29.9075	3457	28.5694	3778	29.8117	3604	38.6999	4791	40.3764	4891	40.9246	4963	1.37448490453108e-50	-0.900625	down	--	--	--	--	--	--	--	Retinoic acid induced 16-like protein	--	S	Function unknown	uncharacterized protein VDAG_07268 [Verticillium dahliae VdLs.17]	--
gene1846	VDAG_00128	31.8033	1981	30.7574	2192	32.2429	2100	45.665	3046	50.6629	3307	42.0249	2746	2.24550231855011e-31	-1.0045	down	[F]	Nucleotide transport and metabolism	Molecular Function: amidophosphoribosyltransferase activity (GO:0004044);; Biological Process: 'de novo' IMP biosynthetic process (GO:0006189);; Biological Process: purine nucleobase biosynthetic process (GO:0009113);; Biological Process: nucleoside metabolic process (GO:0009116);; Molecular Function: metal ion binding (GO:0046872);;	K00764|0.0|vda:VDAG_00128|K00764 amidophosphoribosyltransferase [EC:2.4.2.14] | (RefSeq) amidophosphoribosyltransferase	Purine metabolism (ko00230);; Alanine, aspartate and glutamate metabolism (ko00250)	[F]	Nucleotide transport and metabolism	Glutamine amidotransferase domain	Amidophosphoribosyltransferase OS=Schizosaccharomyces pombe (strain 972 / ATCC 24843) OX=284812 GN=ade4 PE=1 SV=1	F	Nucleotide transport and metabolism	amidophosphoribosyltransferase [Verticillium dahliae VdLs.17]	molecular function: catalytic activity (GO:0003824);; biological process: metabolic process (GO:0008152);; biological process: cellular process (GO:0009987);; molecular function: binding (GO:0005488)
gene4184	VDAG_03709	6.57332	92	6.44095	103	6.2594	92	1.09064	17	1.35169	20	1.08196	16	7.35596674181626e-11	1.96911090633447	up	--	--	--	--	--	--	--	--	--	--	--	uncharacterized protein VDAG_03709 [Verticillium dahliae VdLs.17]	--
gene519	VDAG_01318	3.05938	360	2.8471	383	2.8592	352	6.32716	796	7.21919	889	6.11829	754	4.70907145020441e-52	-1.6228	down	--	--	Molecular Function: DNA-binding transcription factor activity, RNA polymerase II-specific (GO:0000981);; Molecular Function: DNA binding (GO:0003677);; Cellular Component: nucleus (GO:0005634);; Biological Process: transcription, DNA-templated (GO:0006351);; Molecular Function: zinc ion binding (GO:0008270);; Cellular Component: host cell nucleus (GO:0042025);;	--	--	--	--	Fungal specific transcription factor domain	Cutinase transcription factor 1 beta OS=Fusarium solani subsp. pisi OX=70791 GN=CTF1-BETA PE=2 SV=1	K	Transcription	cutinase transcription factor 1 beta [Verticillium dahliae VdLs.17]	biological process: biological regulation (GO:0065007);; molecular function: transcription regulator activity (GO:0140110);; molecular function: binding (GO:0005488);; cellular component: intracellular (GO:0005622);; cellular component: cellular anatomical entity (GO:0110165);; biological process: metabolic process (GO:0008152);; biological process: cellular process (GO:0009987)
gene9452	VDAG_06543	7.04633	196	8.69208	276	10.3845	301	11.13	331	11.0918	323	13.4114	390	2.2370316975814e-09	-0.902997	down	--	--	Molecular Function: protein disulfide oxidoreductase activity (GO:0015035);;	K13299|4.91e-102|cfj:CFIO01_05697|K13299 glutathione S-transferase kappa 1 [EC:2.5.1.18] | (RefSeq) DSBA-like thioredoxin domain-containing protein	Glutathione metabolism (ko00480);; Peroxisome (ko04146)	--	--	DSBA-like thioredoxin domain	--	H	Coenzyme transport and metabolism	uncharacterized protein VDAG_06543 [Verticillium dahliae VdLs.17]	biological process: metabolic process (GO:0008152);; molecular function: catalytic activity (GO:0003824)
gene6107	VDAG_09361	60.8724	2693	57.4893	2909	52.2126	2416	125.537	5947	124.639	5778	131.659	6109	1.51258960175576e-112	-1.61985	down	--	--	Cellular Component: ubiquitin ligase complex (GO:0000151);; Molecular Function: molecular_function (GO:0003674);; Molecular Function: binding (GO:0005488);; Molecular Function: protein binding (GO:0005515);; Cellular Component: cellular_component (GO:0005575);; Cellular Component: intracellular (GO:0005622);; Cellular Component: obsolete cell (GO:0005623);; Cellular Component: nucleus (GO:0005634…	K01852|3.32e-35|maw:MAC_04069|K01852 lanosterol synthase [EC:5.4.99.7] | (RefSeq) oxidosqualene:lanosterol cyclase	Steroid biosynthesis (ko00100)	[T]	Signal transduction mechanisms	SGS domain	Glucose-insensitive transcription protein 7 OS=Schizosaccharomyces pombe (strain 972 / ATCC 24843) OX=284812 GN=git7 PE=4 SV=2	T	Signal transduction mechanisms	SGT1 protein [Verticillium dahliae VdLs.17]	cellular component: protein-containing complex (GO:0032991);; molecular function: binding (GO:0005488);; cellular component: intracellular (GO:0005622);; cellular component: cellular anatomical entity (GO:0110165);; biological process: cellular process (GO:0009987);; biological process: biological regulation (GO:0065007);; biological process: signaling (GO:0023052);; biological process: response …
gene2738	VDAG_05484	15.713	2391	18.0223	3137	16.2098	2580	19.399	3161	21.4134	3415	18.0385	2879	4.05800415697864e-14	-0.694719	down	--	--	Molecular Function: ubiquitin-protein transferase activity (GO:0004842);;	K12232|4.54e-48|mlr:MELLADRAFT_46507|K12232 E3 ubiquitin-protein ligase HECTD2 [EC:2.3.2.26] | (RefSeq) hypothetical protein	--	[O]	Posttranslational modification, protein turnover, chaperones	HECT-domain (ubiquitin-transferase)	Probable E3 ubiquitin-protein ligase HUL4 OS=Ashbya gossypii (strain ATCC 10895 / CBS 109.51 / FGSC 9923 / NRRL Y-1056) OX=284811 GN=HUL4 PE=3 SV=1	H	Coenzyme transport and metabolism	ubiquitin-protein ligase E3A [Verticillium dahliae VdLs.17]	molecular function: catalytic activity (GO:0003824)
gene4171	VDAG_03698	13.9958	962	13.2196	1039	14.5326	1044	17.939	1320	16.4952	1188	16.4684	1187	3.06687937593971e-19	-0.744726	down	[G]	Carbohydrate transport and metabolism	Cellular Component: integral component of membrane (GO:0016021);; Molecular Function: transmembrane transporter activity (GO:0022857);;	K08157|1.24e-120|psco:LY89DRAFT_602391|K08157 MFS transporter, DHA1 family, multidrug resistance protein | (RefSeq) MFS general substrate transporter	--	[R]	General function prediction only	Major Facilitator Superfamily	MFS-type efflux pump MFS2 OS=Trichophyton rubrum (strain ATCC MYA-4607 / CBS 118892) OX=559305 GN=MFS2 PE=2 SV=1	S	Function unknown	polyamine transporter 1 [Verticillium dahliae VdLs.17]	cellular component: cellular anatomical entity (GO:0110165);; molecular function: transporter activity (GO:0005215)
NewGene_1042	--	0.964056	51	0.8536839999999999	36	0.961878	55	2.44043	92	1.3273	67	1.81652	96	1.03330124298805e-06	-1.30103	down	--	--	Molecular Function: phosphatase activity (GO:0016791);;	--	--	--	--	--	--	E	Amino acid transport and metabolism	conserved hypothetical protein [Verticillium alfalfae VaMs.102]	molecular function: catalytic activity (GO:0003824)
gene4105	VDAG_03634	3.07672	173	2.46605	159	3.06618	180	0.100977	7	0.139348	9	0.17229	11	2.37247153218436e-28	3.78319222379595	up	[G]	Carbohydrate transport and metabolism	Cellular Component: integral component of membrane (GO:0016021);; Molecular Function: transmembrane transporter activity (GO:0022857);;	K13336|5.43e-38|afv:AFLA_048740|K13336 peroxin-3 | (RefSeq) MFS transporter, putative	Peroxisome (ko04146)	[G]	Carbohydrate transport and metabolism	Major Facilitator Superfamily	Uncharacterized transporter YIL166C OS=Saccharomyces cerevisiae (strain ATCC 204508 / S288c) OX=559292 GN=YIL166C PE=1 SV=1	G	Carbohydrate transport and metabolism	alternative sulfate transporter [Verticillium dahliae VdLs.17]	cellular component: cellular anatomical entity (GO:0110165);; molecular function: transporter activity (GO:0005215)
gene4243	VDAG_03768	8.62998	486	7.68462	495	9.6297	567	2.10151	127	2.60807	154	2.42787	144	6.1390465133989e-23	1.40019850566086	up	--	--	Molecular Function: protein tyrosine/serine/threonine phosphatase activity (GO:0008138);;	K14819|3.18e-285|vda:VDAG_03768|K14819 dual specificity phosphatase 12 [EC:3.1.3.16 3.1.3.48] | (RefSeq) hypothetical protein	--	--	--	Dual specificity phosphatase, catalytic domain	--	V	Defense mechanisms	uncharacterized protein VDAG_03768 [Verticillium dahliae VdLs.17]	biological process: metabolic process (GO:0008152);; biological process: cellular process (GO:0009987);; molecular function: catalytic activity (GO:0003824)
gene2305	VDAG_00579	39.7048	1295	41.8045	1559	43.1238	1470	17.1328	598	16.5515	566	14.9966	513	1.46630259163241e-22	0.897703054594125	up	--	--	--	--	--	--	--	--	--	--	--	uncharacterized protein VDAG_00579 [Verticillium dahliae VdLs.17]	--
NewGene_25	--	2.94344	240	2.41025	225	2.5243	215	6.87524	599	6.68078	570	6.89227	588	7.80779017594998e-59	-1.83357	down	--	--	--	--	--	--	--	--	--	--	--	--	--
gene6921	VDAG_07545	24.3023	2657	24.9485	3120	23.5795	2696	3.72866	437	3.72713	427	3.63378	417	2.10662254492278e-173	2.25698556356108	up	--	--	Molecular Function: DNA-binding transcription factor activity, RNA polymerase II-specific (GO:0000981);; Molecular Function: DNA binding (GO:0003677);; Cellular Component: nucleus (GO:0005634);; Biological Process: transcription, DNA-templated (GO:0006351);; Molecular Function: zinc ion binding (GO:0008270);; Cellular Component: host cell nucleus (GO:0042025);;	K14688|9.32e-33|cmt:CCM_08718|K14688 solute carrier family 30 (zinc transporter), member 1 | (RefSeq) metal ion resistance protein/transporter (Zrc1), putative	--	--	--	Fungal specific transcription factor domain	Transcription factor lepE OS=Aspergillus flavus (strain ATCC 200026 / FGSC A1120 / NRRL 3357 / JCM 12722 / SRRC 167) OX=332952 GN=lepB PE=3 SV=1	B	Chromatin structure and dynamics	uncharacterized protein VDAG_07545 [Verticillium dahliae VdLs.17]	biological process: biological regulation (GO:0065007);; molecular function: transcription regulator activity (GO:0140110);; molecular function: binding (GO:0005488);; cellular component: intracellular (GO:0005622);; cellular component: cellular anatomical entity (GO:0110165);; biological process: metabolic process (GO:0008152);; biological process: cellular process (GO:0009987)
gene8738	VDAG_02198	5.61124	299	5.58238	340	6.06012	338	1.94803	111	1.571	88	2.76432	155	2.22944769782e-08	1.00009852209227	up	--	--	Molecular Function: DNA-binding transcription factor activity, RNA polymerase II-specific (GO:0000981);; Molecular Function: DNA binding (GO:0003677);; Cellular Component: nucleus (GO:0005634);; Biological Process: transcription, DNA-templated (GO:0006351);; Molecular Function: zinc ion binding (GO:0008270);; Cellular Component: host cell nucleus (GO:0042025);;	--	--	--	--	Fungal specific transcription factor domain	--	P	Inorganic ion transport and metabolism	uncharacterized protein VDAG_02198 [Verticillium dahliae VdLs.17]	biological process: biological regulation (GO:0065007);; molecular function: transcription regulator activity (GO:0140110);; molecular function: binding (GO:0005488);; cellular component: intracellular (GO:0005622);; cellular component: cellular anatomical entity (GO:0110165);; biological process: metabolic process (GO:0008152);; biological process: cellular process (GO:0009987)
gene4197	VDAG_03722	50.9925	2844	46.2101	2948	46.7067	2724	9.67401	578	9.04143	529	10.5772	619	2.12434779942659e-108	1.83832059355927	up	--	--	Cellular Component: integral component of membrane (GO:0016021);;	K10080|0.0|vda:VDAG_03722|K10080 lectin, mannose-binding 1 | (RefSeq) hypothetical protein	Protein processing in endoplasmic reticulum (ko04141)	--	--	Legume-like lectin family	--	U	Intracellular trafficking, secretion, and vesicular transport	uncharacterized protein VDAG_03722 [Verticillium dahliae VdLs.17]	cellular component: cellular anatomical entity (GO:0110165)
gene6194	VDAG_09993	89.302	1508	90.0658	1739	87.4019	1543	133.543	2414	132.817	2350	135.787	2405	2.28735961798236e-57	-1.04956	down	--	--	--	--	--	--	--	--	--	--	--	uncharacterized protein VDAG_09993 [Verticillium dahliae VdLs.17]	--
gene667	VDAG_01462	9.86465	298	9.08683	314	11.2484	355	13.308	430	12.8329	406	14.0042	443	1.73473880640191e-13	-0.868085	down	--	--	Cellular Component: integral component of membrane (GO:0016021);; Molecular Function: hydrolase activity (GO:0016787);;	K07252|7.35e-179|vda:VDAG_01462|K07252 dolichyldiphosphatase [EC:3.6.1.43] | (RefSeq) dolichyl pyrophosphate phosphatase	N-Glycan biosynthesis (ko00510)	[I]	Lipid transport and metabolism	PAP2 superfamily	Putative dolichyldiphosphatase OS=Neurospora crassa (strain ATCC 24698 / 74-OR23-1A / CBS 708.71 / DSM 1257 / FGSC 987) OX=367110 GN=17E5.220 PE=3 SV=1	I	Lipid transport and metabolism	dolichyl pyrophosphate phosphatase [Verticillium dahliae VdLs.17]	cellular component: cellular anatomical entity (GO:0110165);; molecular function: catalytic activity (GO:0003824)
gene1159	VDAG_04383	6.60611	390	7.33694	496	6.62246	409	10.2228	647	10.3683	642	9.74142	604	2.25797352260824e-23	-1.018	down	--	--	Cellular Component: transcription factor TFIID complex (GO:0005669);; Biological Process: transcription initiation from RNA polymerase II promoter (GO:0006367);;	K03132|0.0|vda:VDAG_04383|K03132 transcription initiation factor TFIID subunit 7 | (RefSeq) transcription initiation factor TFIID subunit 7	Basal transcription factors (ko03022)	[K]	Transcription	TAFII55 protein conserved region	Transcription initiation factor TFIID subunit 7 OS=Schizosaccharomyces pombe (strain 972 / ATCC 24843) OX=284812 GN=taf7 PE=1 SV=1	K	Transcription	transcription initiation factor TFIID subunit 7 [Verticillium dahliae VdLs.17]	cellular component: protein-containing complex (GO:0032991);; biological process: metabolic process (GO:0008152);; biological process: cellular process (GO:0009987)
gene1411	VDAG_08760	106.488	4273	97.8209	4490	106.607	4473	42.3926	1822	40.4625	1702	47.4458	1997	2.32049807160256e-26	0.797276649336364	up	[E]	Amino acid transport and metabolism	Biological Process: histidine biosynthetic process (GO:0000105);; Molecular Function: magnesium ion binding (GO:0000287);; Molecular Function: ATP phosphoribosyltransferase activity (GO:0003879);; Cellular Component: cytoplasm (GO:0005737);;	K00765|2.24e-241|vda:VDAG_08760|K00765 ATP phosphoribosyltransferase [EC:2.4.2.17] | (RefSeq) ATP phosphoribosyltransferase	Histidine metabolism (ko00340);; Biosynthesis of amino acids (ko01230)	[E]	Amino acid transport and metabolism	ATP phosphoribosyltransferase	ATP phosphoribosyltransferase OS=Yarrowia lipolytica (strain CLIB 122 / E 150) OX=284591 GN=HIS1 PE=3 SV=1	E	Amino acid transport and metabolism	ATP phosphoribosyltransferase [Verticillium dahliae VdLs.17]	biological process: metabolic process (GO:0008152);; biological process: cellular process (GO:0009987);; molecular function: binding (GO:0005488);; molecular function: catalytic activity (GO:0003824);; cellular component: cellular anatomical entity (GO:0110165)
gene10495	VDAG_10220	4085.57	242529	3893.45	264407	3820.77	237211	10408.1	661638	10467.2	651201	9816.06	611277	4.57418750815345e-194	-1.83745	down	[C]	Energy production and conversion	Molecular Function: nitric oxide dioxygenase activity (GO:0008941);; Molecular Function: oxygen binding (GO:0019825);; Molecular Function: heme binding (GO:0020037);; Biological Process: response to nitrosative stress (GO:0051409);; Molecular Function: FAD binding (GO:0071949);;	K05916|1.27e-311|vda:VDAG_10220|K05916 nitric oxide dioxygenase [EC:1.14.12.17] | (RefSeq) hemoglobin	--	[C]	Energy production and conversion	Oxidoreductase NAD-binding domain	Flavohemoprotein OS=Saccharomyces cerevisiae (strain ATCC 204508 / S288c) OX=559292 GN=YHB1 PE=1 SV=2	C	Energy production and conversion	hemoglobin [Verticillium dahliae VdLs.17]	biological process: metabolic process (GO:0008152);; molecular function: catalytic activity (GO:0003824);; molecular function: binding (GO:0005488);; biological process: response to stimulus (GO:0050896)
gene884	VDAG_04114	25.411	1512	25.6896	1749	24.1593	1503	9.41183	600	8.95928	559	8.59446	537	7.11471823695854e-33	1.02184969657315	up	--	--	Molecular Function: DNA-binding transcription factor activity, RNA polymerase II-specific (GO:0000981);; Molecular Function: zinc ion binding (GO:0008270);; Cellular Component: host cell nucleus (GO:0042025);;	--	--	--	--	--	--	S	Function unknown	uncharacterized protein VDAG_04114 [Verticillium dahliae VdLs.17]	biological process: biological regulation (GO:0065007);; molecular function: transcription regulator activity (GO:0140110);; molecular function: binding (GO:0005488);; cellular component: cellular anatomical entity (GO:0110165)
gene3997	VDAG_02962	5.60235	295	5.86876	354	4.62054	255	0.658381	38	0.864172	48	0.689967	39	5.9357919530918e-32	2.3835979357009	up	[G]	Carbohydrate transport and metabolism	Cellular Component: integral component of membrane (GO:0016021);; Molecular Function: transmembrane transporter activity (GO:0022857);;	K23630|2.90e-169|afv:AFLA_023050|K23630 MFS transporter, MCT family, aspergillic acid transporter | (RefSeq) MFS transporter, putative	--	[G]	Carbohydrate transport and metabolism	Major Facilitator Superfamily	MFS transporter asaE OS=Aspergillus flavus (strain ATCC 200026 / FGSC A1120 / NRRL 3357 / JCM 12722 / SRRC 167) OX=332952 GN=asaE PE=2 SV=1	G	Carbohydrate transport and metabolism	uncharacterized protein VDAG_02962 [Verticillium dahliae VdLs.17]	cellular component: cellular anatomical entity (GO:0110165);; molecular function: transporter activity (GO:0005215)
gene5590	VDAG_05758	616.784	27425	595.21	30277	646.179	30049	216.677	10318	221.738	10333	225.149	10502	8.5675392326432e-72	1.0277593898222	up	--	--	Molecular Function: serine-type carboxypeptidase activity (GO:0004185);; Cellular Component: vacuole (GO:0005773);;	K13289|9.15e-144|cfj:CFIO01_03200|K13289 cathepsin A (carboxypeptidase C) [EC:3.4.16.5] | (RefSeq) serine carboxypeptidase	--	[OE]	Posttranslational modification, protein turnover, chaperones;; Amino acid transport and metabolism	Serine carboxypeptidase	Carboxypeptidase Y homolog A OS=Colletotrichum graminicola (strain M1.001 / M2 / FGSC 10212) OX=645133 GN=CPYA PE=3 SV=1	O	Posttranslational modification, protein turnover, chaperones	carboxypeptidase Y [Verticillium dahliae VdLs.17]	biological process: metabolic process (GO:0008152);; molecular function: catalytic activity (GO:0003824);; cellular component: intracellular (GO:0005622);; cellular component: cellular anatomical entity (GO:0110165)
gene8170	VDAG_01644	38.3756	1707	37.0283	1884	38.1945	1777	58.1305	2768	54.8908	2558	62.2324	2903	5.45236455855368e-55	-1.0822	down	--	--	Molecular Function: RNA binding (GO:0003723);;	K12872|2.12e-258|vda:VDAG_01644|K12872 pre-mRNA-splicing factor RBM22/SLT11 | (RefSeq) pre-mRNA-splicing factor slt-11	Spliceosome (ko03040)	[R]	General function prediction only	RNA recognition motif. (a.k.a. RRM, RBD, or RNP domain)	Pre-mRNA-splicing factor slt-11 OS=Neurospora crassa (strain ATCC 24698 / 74-OR23-1A / CBS 708.71 / DSM 1257 / FGSC 987) OX=367110 GN=slt-11 PE=3 SV=2	A	RNA processing and modification	pre-mRNA-splicing factor slt-11 [Verticillium dahliae VdLs.17]	molecular function: binding (GO:0005488)
gene8453	VDAG_01924	168.277	7052	152.07	7290	164.895	7227	276.26	12397	264.188	11602	320.344	14082	1.85590980116733e-62	-1.2836	down	--	--	Cellular Component: integral component of membrane (GO:0016021);;	--	--	--	--	--	--	--	--	uncharacterized protein VDAG_01924 [Verticillium dahliae VdLs.17]	cellular component: cellular anatomical entity (GO:0110165)
gene9796	VDAG_06238	5.35743	402	5.47869	470	5.17121	405	2.90721	234	2.34638	185	2.22031	175	3.65462061049639e-06	0.636376766838372	up	[G]	Carbohydrate transport and metabolism	Cellular Component: integral component of membrane (GO:0016021);; Molecular Function: transmembrane transporter activity (GO:0022857);;	K08139|1.58e-53|cgi:CGB_G0490C|K08139 MFS transporter, SP family, sugar:H+ symporter | (RefSeq) hexose transport-related protein	Meiosis - yeast (ko04113)	[R]	General function prediction only	Sugar (and other) transporter	Lactose permease OS=Kluyveromyces lactis (strain ATCC 8585 / CBS 2359 / DSM 70799 / NBRC 1267 / NRRL Y-1140 / WM37) OX=284590 GN=LAC12 PE=3 SV=1	P	Inorganic ion transport and metabolism	lactose permease [Verticillium dahliae VdLs.17]	cellular component: cellular anatomical entity (GO:0110165);; molecular function: transporter activity (GO:0005215)
gene5338	VDAG_05177	56.0839	2087	51.5691	2196	51.8026	2016	96.0213	3826	86.5678	3376	107.832	4209	7.92963620089417e-57	-1.32139	down	--	--	--	--	--	--	--	--	--	--	--	uncharacterized protein VDAG_05177 [Verticillium dahliae VdLs.17]	--
gene9312	VDAG_06408	16.1914	632	16.5718	740	15.7917	644	28.1925	1178	24.768	1013	31.2202	1278	1.29583113381503e-38	-1.24986	down	--	--	Cellular Component: organellar ribosome (GO:0000313);; Molecular Function: molecular_function (GO:0003674);; Molecular Function: binding (GO:0005488);; Cellular Component: cellular_component (GO:0005575);; Cellular Component: intracellular (GO:0005622);; Cellular Component: obsolete cell (GO:0005623);; Cellular Component: cytoplasm (GO:0005737);; Cellular Component: mitochondrion (GO:0005739);; C…	K17662|5.58e-228|vda:VDAG_06408|K17662 cytochrome b pre-mRNA-processing protein 3 | (RefSeq) hypothetical protein	--	--	--	Ubiquinol-cytochrome C chaperone	--	C	Energy production and conversion	uncharacterized protein VDAG_06408 [Verticillium dahliae VdLs.17]	cellular component: intracellular (GO:0005622);; cellular component: cellular anatomical entity (GO:0110165);; molecular function: binding (GO:0005488);; biological process: biological regulation (GO:0065007);; biological process: cellular process (GO:0009987);; cellular component: protein-containing complex (GO:0032991)
gene151	VDAG_00955	3.82427	62	3.50064	65	4.02355	69	1.06717	19	1.23534	21	1.50943	26	0.000484668589698074	1.10542007665179	up	--	--	--	--	--	--	--	--	--	K	Transcription	uncharacterized protein VDAG_00955 [Verticillium dahliae VdLs.17]	--
gene6	VDAG_00816	1.34602	99	0.906277	76	1.03608	80	4.7484	373	4.57684	352	4.50874	347	5.00823225600608e-58	-2.53376	down	--	--	--	--	--	--	--	--	--	--	--	uncharacterized protein VDAG_00816 [Verticillium dahliae VdLs.17]	--
NewGene_904	--	1.3668930000000001	190	1.3839	210	1.57221	205	0.437723	69	0.43146	64	0.31464000000000003	54	8.62842691585066e-11	1.22711952418115	up	--	--	--	--	--	--	--	--	--	--	--	--	--
gene10602	VDAG_08303	55.834	11270	57.8088	13348	59.3984	12539	82.1421	17754	87.3441	18476	75.0998	15901	4.32144078766196e-36	-0.957936	down	--	--	Biological Process: mitochondrion inheritance (GO:0000001);; Biological Process: reproduction (GO:0000003);; Biological Process: vacuole inheritance (GO:0000011);; Cellular Component: incipient cellular bud site (GO:0000131);; Biological Process: establishment of mitotic spindle orientation (GO:0000132);; Molecular Function: microfilament motor activity (GO:0000146);; Biological Process: microtub…	K10357|0.0|vda:VDAG_08303|K10357 myosin V | (RefSeq) myosin-2	--	[Z]	Cytoskeleton	Myosin head (motor domain)	Myosin-2 OS=Lachancea kluyveri (strain ATCC 58438 / CBS 3082 / BCRC 21498 / NBRC 1685 / JCM 7257 / NCYC 543 / NRRL Y-12651) OX=226302 GN=MYO2 PE=3 SV=1	Z	Cytoskeleton	myosin-2 [Verticillium dahliae VdLs.17]	biological process: cellular process (GO:0009987);; biological process: localization (GO:0051179);; biological process: reproduction (GO:0000003);; cellular component: cellular anatomical entity (GO:0110165);; molecular function: catalytic activity (GO:0003824);; biological process: developmental process (GO:0032502);; biological process: reproductive process (GO:0022414);; molecular function: bi…
gene595	VDAG_01392	23.1346	1035	23.3914	1197	22.8489	1069	28.9031	1384	32.1717	1508	25.5443	1198	5.58024136077399e-15	-0.778728	down	--	--	--	--	--	--	--	--	--	--	--	uncharacterized protein VDAG_01392 [Verticillium dahliae VdLs.17]	--
gene10256	VDAG_10432	10.9444	460	11.0974	534	12.0261	529	4.26173	192	4.53146	200	5.73856	253	4.23153658585169e-09	0.772797959162319	up	--	--	--	K23327|3.83e-143|vda:VDAG_10432|K23327 protein Hikeshi | (RefSeq) DUF775 domain-containing protein	--	[S]	Function unknown	Protein of unknown function (DUF775)	Protein OPI10 OS=Saccharomyces cerevisiae (strain ATCC 204508 / S288c) OX=559292 GN=OPI10 PE=1 SV=1	S	Function unknown	DUF775 domain-containing protein [Verticillium dahliae VdLs.17]	--
gene1716	VDAG_10113	1777.89	99608	1582.57	101433	1696.38	99400	776.279	46575	720.847	42326	803.041	47197	1.13921760163081e-25	0.679049952103326	up	--	--	Molecular Function: DNA-binding transcription factor activity (GO:0003700);;	K09464|1.18e-152|vda:VDAG_10113|K09464 general control protein GCN4 | (RefSeq) cross-pathway control protein	Autophagy - yeast (ko04138)	[K]	Transcription	Basic region leucine zipper	Cross-pathway control protein 1 OS=Neurospora crassa (strain ATCC 24698 / 74-OR23-1A / CBS 708.71 / DSM 1257 / FGSC 987) OX=367110 GN=cpc-1 PE=1 SV=2	K	Transcription	cross-pathway control protein [Verticillium dahliae VdLs.17]	molecular function: transcription regulator activity (GO:0140110)
gene8674	VDAG_02137	2.71861	157	2.94901	194	3.23818	195	3.88922	240	3.45881	209	3.77457	228	8.95402525526729e-08	-0.777856	down	[P]	Inorganic ion transport and metabolism	Cellular Component: integral component of membrane (GO:0016021);; Molecular Function: transmembrane transporter activity (GO:0022857);;	K23630|4.81e-119|afv:AFLA_023050|K23630 MFS transporter, MCT family, aspergillic acid transporter | (RefSeq) MFS transporter, putative	--	[G]	Carbohydrate transport and metabolism	Major Facilitator Superfamily	MFS transporter asaE OS=Aspergillus flavus (strain ATCC 200026 / FGSC A1120 / NRRL 3357 / JCM 12722 / SRRC 167) OX=332952 GN=asaE PE=2 SV=1	G	Carbohydrate transport and metabolism	Exoglucanase 1 [Verticillium dahliae VDG2]	cellular component: cellular anatomical entity (GO:0110165);; molecular function: transporter activity (GO:0005215)
gene9036	VDAG_09552	1.62772	52	1.09464	40	1.61997	54	0.660889	23	0.510943	17	0.421932	15	0.0108478698709252	0.950195270105457	up	[IQR]	Lipid transport and metabolism;; Secondary metabolites biosynthesis, transport and catabolism;; General function prediction only	--	K00079|8.27e-10|tml:GSTUM_00010330001|K00079 carbonyl reductase 1 [EC:1.1.1.184 1.1.1.189 1.1.1.197] | (RefSeq) hypothetical protein	Arachidonic acid metabolism (ko00590);; Folate biosynthesis (ko00790)	[Q]	Secondary metabolites biosynthesis, transport and catabolism	short chain dehydrogenase	Short-chain dehydrogenase/reductase tropE OS=Talaromyces stipitatus (strain ATCC 10500 / CBS 375.48 / QM 6759 / NRRL 1006) OX=441959 GN=tropE PE=3 SV=1	Q	Secondary metabolites biosynthesis, transport and catabolism	short-chain dehydrogenase/reductase SDR [Verticillium dahliae VdLs.17]	--
gene6466	VDAG_07108	1.87168	123	1.70624	128	2.37762	163	7.60469	534	8.08732	556	7.21898	497	9.78561912549047e-68	-2.40424	down	[E]	Amino acid transport and metabolism	Cellular Component: integral component of membrane (GO:0016021);; Biological Process: transmembrane transport (GO:0055085);;	K16261|0.0|vda:VDAG_07108|K16261 yeast amino acid transporter | (RefSeq) proline-specific permease	--	[E]	Amino acid transport and metabolism	Amino acid permease	Proline-specific permease OS=Emericella nidulans (strain FGSC A4 / ATCC 38163 / CBS 112.46 / NRRL 194 / M139) OX=227321 GN=prnB PE=2 SV=2	E	Amino acid transport and metabolism	proline-specific permease [Verticillium dahliae VdLs.17]	cellular component: cellular anatomical entity (GO:0110165);; biological process: cellular process (GO:0009987);; biological process: localization (GO:0051179)
gene5553	VDAG_05721	1.13187	36	1.14253	42	1.41725	48	1.4578	50	2.35638	79	0.880771	30	0.0232850772474498	-0.807963	down	--	--	Cellular Component: integral component of membrane (GO:0016021);;	K11244|5.41e-06|ure:UREG_03747|K11244 cell wall integrity and stress response component | (RefSeq) hypothetical protein	MAPK signaling pathway - yeast (ko04011);; Mitophagy - yeast (ko04139)	--	--	--	--	--	--	uncharacterized protein VDAG_05721 [Verticillium dahliae VdLs.17]	cellular component: cellular anatomical entity (GO:0110165)
gene9371	VDAG_06464	21.9554	877	22.0783	1009	19.2886	806	85.3192	3648	77.2408	3232	83.2029	3485	1.4630966228833e-198	-2.41263	down	--	--	--	--	--	--	--	--	--	S	Function unknown	uncharacterized protein VDAG_06464 [Verticillium dahliae VdLs.17]	--
gene7110	VDAG_07729	2.29238	224	2.17329	243	2.83304	290	0.531659	56	0.366791	38	0.296613	31	1.39160225150469e-21	2.13391649623636	up	--	--	Molecular Function: DNA-binding transcription factor activity, RNA polymerase II-specific (GO:0000981);; Molecular Function: DNA binding (GO:0003677);; Cellular Component: nucleus (GO:0005634);; Biological Process: transcription, DNA-templated (GO:0006351);; Molecular Function: zinc ion binding (GO:0008270);; Cellular Component: host cell nucleus (GO:0042025);;	K09248|4.13e-19|bfu:BCIN_01g06730|K09248 proline utilization trans-activator | (RefSeq) hypothetical protein	--	--	--	Fungal specific transcription factor domain	Uncharacterized transcriptional regulatory protein C3C7.04 OS=Schizosaccharomyces pombe (strain 972 / ATCC 24843) OX=284812 GN=SPAC3C7.04 PE=3 SV=1	K	Transcription	Zfr1 [Verticillium dahliae VdLs.17]	biological process: biological regulation (GO:0065007);; molecular function: transcription regulator activity (GO:0140110);; molecular function: binding (GO:0005488);; cellular component: intracellular (GO:0005622);; cellular component: cellular anatomical entity (GO:0110165);; biological process: metabolic process (GO:0008152);; biological process: cellular process (GO:0009987)
gene10261	VDAG_10437	8.94472	196	9.36895	235	10.2085	234	58.4658	1371	57.1404	1311	67.8429	1558	3.61091375622304e-198	-3.13953	down	--	--	--	--	--	--	--	--	--	--	--	uncharacterized protein VDAG_10437 [Verticillium dahliae VdLs.17]	--
gene6142	VDAG_09396	2.40101	190	2.41947	219	2.26722	188	0.865615	74	0.764141	64	0.715736	60	1.66593895059652e-09	1.12439727245896	up	[L]	Replication, recombination and repair	Molecular Function: nucleic acid binding (GO:0003676);; Molecular Function: helicase activity (GO:0004386);; Molecular Function: ATP binding (GO:0005524);;	K10901|2.01e-44|slb:AWJ20_515|K10901 bloom syndrome protein [EC:3.6.4.12] | (RefSeq) SGS1; ATP-dependent DNA helicase SGS1	Homologous recombination (ko03440)	[L]	Replication, recombination and repair	Helicase conserved C-terminal domain	ATP-dependent helicase SGS1 OS=Saccharomyces cerevisiae (strain ATCC 204508 / S288c) OX=559292 GN=SGS1 PE=1 SV=1	L	Replication, recombination and repair	ATP-dependent DNA helicase RecQ [Verticillium dahliae VdLs.17]	molecular function: binding (GO:0005488);; molecular function: catalytic activity (GO:0003824)
gene8964	VDAG_09485	2.96155	97	2.47146	93	3.07266	105	2.72695	96	2.78464	96	3.98392	137	0.00382388031684324	-0.619669	down	[C]	Energy production and conversion	--	K00059|8.92e-26|afm:AFUA_7G04980|K00059 3-oxoacyl-[acyl-carrier protein] reductase [EC:1.1.1.100] | (RefSeq) 3-ketoacyl-acyl carrier protein reductase	Fatty acid biosynthesis (ko00061);; Biotin metabolism (ko00780);; Fatty acid metabolism (ko01212)	[Q]	Secondary metabolites biosynthesis, transport and catabolism	short chain dehydrogenase	Oxidoreductase BOA17 OS=Botryotinia fuckeliana (strain B05.10) OX=332648 GN=BOA17 PE=2 SV=1	Q	Secondary metabolites biosynthesis, transport and catabolism	dehydrogenase/reductase SDR family member [Verticillium dahliae VdLs.17]	--
gene1573	VDAG_09890	28.0557	1045	29.3664	1252	28.4073	1107	46.6302	1860	46.3422	1810	47.006	1837	9.24270499379761e-60	-1.16263	down	--	--	--	--	--	--	--	--	Uncharacterized membrane protein C365.16 OS=Schizosaccharomyces pombe (strain 972 / ATCC 24843) OX=284812 GN=SPBC365.16 PE=4 SV=1	--	--	uncharacterized protein VDAG_09890 [Verticillium dahliae VdLs.17]	--
gene8636	VDAG_02103	1.97652	52	1.80754	54	2.3756	65	0.483763	14	0.036816	2	0.423218	12	1.67428688080025e-06	2.15106193248835	up	--	--	--	--	--	--	--	--	--	--	--	uncharacterized protein VDAG_02103 [Verticillium dahliae VdLs.17]	--
gene10429	VDAG_10242	171.524	17450	164.971	19200	172.567	18361	49.6164	5406	46.0078	4906	49.7701	5312	1.44259751378275e-119	1.35022407219566	up	[R]	General function prediction only	Biological Process: sulfur amino acid metabolic process (GO:0000096);; Biological Process: sulfur amino acid biosynthetic process (GO:0000097);; Biological Process: selenium compound metabolic process (GO:0001887);; Molecular Function: molecular_function (GO:0003674);; Molecular Function: catalytic activity (GO:0003824);; Molecular Function: binding (GO:0005488);; Molecular Function: calcium ion …	K20246|0.0|vda:VDAG_10242|K20246 L-histidine Nalpha-methyltransferase / hercynylcysteine S-oxide synthase [EC:2.1.1.44 1.14.99.51] | (RefSeq) hypothetical protein	Histidine metabolism (ko00340)	--	--	Histidine-specific methyltransferase, SAM-dependent	Ergothioneine biosynthesis protein 1 OS=Neurospora crassa (strain ATCC 24698 / 74-OR23-1A / CBS 708.71 / DSM 1257 / FGSC 987) OX=367110 GN=egt-1 PE=1 SV=3	S	Function unknown	uncharacterized protein VDAG_10242 [Verticillium dahliae VdLs.17]	biological process: metabolic process (GO:0008152);; biological process: cellular process (GO:0009987);; molecular function: catalytic activity (GO:0003824);; molecular function: binding (GO:0005488)
gene10600	VDAG_08301	61.5513	2510	53.4938	2496	58.0568	2476	25.1332	1098	23.8538	1020	31.8649	1364	5.22442763679352e-10	0.641307150995248	up	[F]	Nucleotide transport and metabolism	Molecular Function: nucleotide binding (GO:0000166);; Cellular Component: nucleus (GO:0005634);; Cellular Component: cytoplasm (GO:0005737);; Biological Process: nucleotide metabolic process (GO:0009117);; Biological Process: deoxyribonucleoside triphosphate catabolic process (GO:0009204);; Molecular Function: NADH pyrophosphatase activity (GO:0035529);; Molecular Function: dTTP diphosphatase act…	K01519|2.56e-137|vda:VDAG_08301|K01519 inosine triphosphate pyrophosphatase [EC:3.6.1.-] | (RefSeq) inosine triphosphate pyrophosphatase	Purine metabolism (ko00230)	[F]	Nucleotide transport and metabolism	Ham1 family	Inosine triphosphate pyrophosphatase OS=Colletotrichum graminicola (strain M1.001 / M2 / FGSC 10212) OX=645133 GN=GLRG_03307 PE=3 SV=1	F	Nucleotide transport and metabolism	inosine triphosphate pyrophosphatase [Verticillium dahliae VdLs.17]	molecular function: binding (GO:0005488);; cellular component: intracellular (GO:0005622);; cellular component: cellular anatomical entity (GO:0110165);; biological process: metabolic process (GO:0008152);; biological process: cellular process (GO:0009987);; molecular function: catalytic activity (GO:0003824)
gene7576	VDAG_03228	11.3252	434	10.6069	465	10.2164	410	16.2398	666	14.3783	578	17.9799	723	1.15872938541524e-22	-1.05268	down	[R]	General function prediction only	Cellular Component: cellular_component (GO:0005575);; Cellular Component: intracellular (GO:0005622);; Cellular Component: obsolete cell (GO:0005623);; Cellular Component: nucleus (GO:0005634);; Cellular Component: cytoplasm (GO:0005737);; Cellular Component: organelle (GO:0043226);; Cellular Component: membrane-bounded organelle (GO:0043227);; Cellular Component: intracellular organelle (GO:0043…	K05275|3.31e-242|vda:VDAG_03228|K05275 pyridoxine 4-dehydrogenase [EC:1.1.1.65] | (RefSeq) pyridoxal reductase	Vitamin B6 metabolism (ko00750)	[C]	Energy production and conversion	Aldo/keto reductase family	Pyridoxal reductase OS=Schizosaccharomyces pombe (strain 972 / ATCC 24843) OX=284812 GN=plr1 PE=1 SV=1	C	Energy production and conversion	pyridoxal reductase [Verticillium dahliae VdLs.17]	cellular component: intracellular (GO:0005622);; cellular component: cellular anatomical entity (GO:0110165)
gene1872	VDAG_00154	16.3942	1893	17.1862	2271	17.0794	2063	6.53499	809	7.22683	875	6.78144	822	3.05316765797124e-26	0.843833032545641	up	--	--	Biological Process: reproduction (GO:0000003);; Biological Process: karyogamy (GO:0000741);; Biological Process: karyogamy involved in conjugation with cellular fusion (GO:0000742);; Biological Process: conjugation (GO:0000746);; Biological Process: conjugation with cellular fusion (GO:0000747);; Biological Process: invasive growth in response to glucose limitation (GO:0001403);; Molecular Functi…	K20463|0.0|vda:VDAG_00154|K20463 oxysterol-binding protein-related protein 3/6/7 | (RefSeq) oxysterol-binding protein	--	[I]	Lipid transport and metabolism	Oxysterol-binding protein	Oxysterol-binding protein homolog C23H4.01c OS=Schizosaccharomyces pombe (strain 972 / ATCC 24843) OX=284812 GN=SPAC23H4.01c PE=1 SV=2	I	Lipid transport and metabolism	oxysterol-binding protein [Verticillium dahliae VdLs.17]	biological process: reproduction (GO:0000003);; biological process: cellular process (GO:0009987);; biological process: reproductive process (GO:0022414);; biological process: multi-organism process (GO:0051704);; biological process: growth (GO:0040007);; molecular function: transporter activity (GO:0005215);; molecular function: binding (GO:0005488);; cellular component: intracellular (GO:000562…
gene2497	VDAG_00765	5.27322	364	5.55112	438	4.74902	343	0.65871	49	0.895642	65	0.660251	48	4.69151020831898e-39	2.35055959179341	up	--	--	Molecular Function: DNA-binding transcription factor activity, RNA polymerase II-specific (GO:0000981);; Molecular Function: zinc ion binding (GO:0008270);; Cellular Component: host cell nucleus (GO:0042025);;	K10589|1.52e-55|bsc:COCSADRAFT_22570|K10589 ubiquitin-protein ligase E3 C [EC:2.3.2.26] | (RefSeq) hypothetical protein	Ubiquitin mediated proteolysis (ko04120)	--	--	Fungal Zn(2)-Cys(6) binuclear cluster domain	--	S	Function unknown	C6 zinc finger domain-containing protein [Verticillium dahliae VdLs.17]	biological process: biological regulation (GO:0065007);; molecular function: transcription regulator activity (GO:0140110);; molecular function: binding (GO:0005488);; cellular component: cellular anatomical entity (GO:0110165)
gene10398	VDAG_10360	2.6752	173	3.33949	247	3.22248	218	1.26133	88	1.30481	89	1.53279	104	7.54360510415008e-05	0.711491124342353	up	--	--	Biological Process: RNA splicing, via transesterification reactions (GO:0000375);; Biological Process: RNA splicing, via transesterification reactions with bulged adenosine as nucleophile (GO:0000377);; Biological Process: mRNA splicing, via spliceosome (GO:0000398);; Molecular Function: molecular_function (GO:0003674);; Cellular Component: cellular_component (GO:0005575);; Cellular Component: in…	--	--	[S]	Function unknown	Protein similar to CwfJ C-terminus 1	CWF19-like protein mug161 OS=Schizosaccharomyces pombe (strain 972 / ATCC 24843) OX=284812 GN=mug161 PE=1 SV=1	S	Function unknown	cwfJ domain-containing protein [Verticillium dahliae VdLs.17]	biological process: metabolic process (GO:0008152);; biological process: cellular process (GO:0009987);; cellular component: intracellular (GO:0005622);; cellular component: cellular anatomical entity (GO:0110165);; cellular component: protein-containing complex (GO:0032991);; biological process: biological regulation (GO:0065007);; molecular function: molecular function regulator (GO:0098772)
gene9655	VDAG_06101	16.3807	1276	17.7022	1577	17.577	1432	45.0402	3756	43.1721	3524	44.763	3657	1.29790992735871e-156	-1.82073	down	--	--	Biological Process: maturation of LSU-rRNA from tricistronic rRNA transcript (SSU-rRNA, 5.8S rRNA, LSU-rRNA) (GO:0000463);; Biological Process: maturation of 5.8S rRNA from tricistronic rRNA transcript (SSU-rRNA, 5.8S rRNA, LSU-rRNA) (GO:0000466);; Cellular Component: nucleoplasm (GO:0005654);; Cellular Component: nucleolus (GO:0005730);; Cellular Component: preribosome, large subunit precursor (…	K14843|0.0|vda:VDAG_06101|K14843 pescadillo | (RefSeq) pescadillo development protein	--	[A]	RNA processing and modification	Pescadillo N-terminus	Pescadillo homolog OS=Magnaporthe oryzae (strain 70-15 / ATCC MYA-4617 / FGSC 8958) OX=242507 GN=NOP7 PE=3 SV=1	A	RNA processing and modification	pescadillo development protein [Verticillium dahliae VdLs.17]	biological process: metabolic process (GO:0008152);; biological process: cellular process (GO:0009987);; cellular component: cellular anatomical entity (GO:0110165);; cellular component: intracellular (GO:0005622);; cellular component: protein-containing complex (GO:0032991);; molecular function: binding (GO:0005488)
gene4330	VDAG_03854	5.2001	406	5.44782	487	5.65827	462	1.07225	90	1.13926	94	0.740906	61	3.18606478469237e-34	1.99792806936423	up	--	--	--	--	--	--	--	--	--	S	Function unknown	putative ATP-dependent helicase [Verticillium dahliae VDG2]	--
gene190	VDAG_00994	23.7052	917	21.97	972	22.7716	921	29.2639	1212	24.2241	982	31.2266	1266	8.2186918927897e-15	-0.764139	down	[K]	Transcription	Molecular Function: DNA binding (GO:0003677);; Molecular Function: DNA-directed 5'-3' RNA polymerase activity (GO:0003899);; Biological Process: transcription, DNA-templated (GO:0006351);; Molecular Function: zinc ion binding (GO:0008270);;	K03007|2.05e-54|val:VDBG_03761|K03007 DNA-directed RNA polymerases I, II, and III subunit RPABC5 | (RefSeq) DNA-directed RNA polymerases I/II/III subunit 10	RNA polymerase (ko03020)	[K]	Transcription	RNA polymerases N / 8 kDa subunit	DNA-directed RNA polymerases I, II, and III subunit RPABC5 OS=Schizosaccharomyces pombe (strain 972 / ATCC 24843) OX=284812 GN=rpb10 PE=1 SV=2	K	Transcription	DNA-directed RNA polymerases I/II/III subunit 10 [Verticillium alfalfae VaMs.102]	molecular function: binding (GO:0005488);; molecular function: catalytic activity (GO:0003824);; biological process: metabolic process (GO:0008152);; biological process: cellular process (GO:0009987)
gene3161	VDAG_08029	3.82582	222	2.85405	189	3.92571	238	1.46421	91	1.85581	113	1.50964	92	0.000450874865304766	0.671031924651932	up	[G]	Carbohydrate transport and metabolism	Cellular Component: integral component of membrane (GO:0016021);; Molecular Function: transmembrane transporter activity (GO:0022857);;	K17871|1.30e-55|npa:UCRNP2_1414|K17871 NADH:ubiquinone reductase (non-electrogenic) [EC:1.6.5.9] | (RefSeq) putative fad-dependent pyridine nucleotide-disulfide protein	--	--	--	Major Facilitator Superfamily	MFS-type transporter 1 OS=Magnaporthe oryzae (strain 70-15 / ATCC MYA-4617 / FGSC 8958) OX=242507 GN=MFS1 PE=3 SV=1	U	Intracellular trafficking, secretion, and vesicular transport	uncharacterized protein VDAG_08029 [Verticillium dahliae VdLs.17]	cellular component: cellular anatomical entity (GO:0110165);; molecular function: transporter activity (GO:0005215)
gene7396	VDAG_03052	9.26802	746	10.1929	938	10.2092	859	4.43597	383	3.85473	325	4.10514	347	1.64261156848836e-14	0.800391304762715	up	--	--	Cellular Component: cellular_component (GO:0005575);; Cellular Component: intracellular (GO:0005622);; Cellular Component: obsolete cell (GO:0005623);; Cellular Component: cytoplasm (GO:0005737);; Cellular Component: obsolete intracellular part (GO:0044424);; Cellular Component: obsolete cell part (GO:0044464);;	--	--	[R]	General function prediction only	Domain of unknown function (DUF4110)	Kelch repeat-containing protein 3 OS=Saccharomyces cerevisiae (strain ATCC 204508 / S288c) OX=559292 GN=KEL3 PE=1 SV=1	S	Function unknown	kelch repeat-containing protein [Verticillium dahliae VdLs.17]	cellular component: intracellular (GO:0005622);; cellular component: cellular anatomical entity (GO:0110165)
gene9387	VDAG_06480	3.79236	175	5.91549	312	4.47901	216	9.67218	477	9.48112	457	10.3601	500	4.13229137385987e-24	-1.50562	down	--	--	--	--	--	--	--	Mitotic checkpoint regulator, MAD2B-interacting	--	S	Function unknown	uncharacterized protein VDAG_06480 [Verticillium dahliae VdLs.17]	--
gene7623	VDAG_03273	13.549	472	11.3448	452	13.9443	508	20.4284	762	19.9403	728	20.3474	743	2.72018837393321e-27	-1.1041	down	[R]	General function prediction only	Molecular Function: GTP binding (GO:0005525);; Molecular Function: hydrolase activity (GO:0016787);;	K24104|2.72e-210|val:VDBG_06115|K24104 GPN-loop GTPase | (RefSeq) transcription factor FET5	--	[K]	Transcription	Conserved hypothetical ATP binding protein	GPN-loop GTPase 3 OS=Gibberella zeae (strain PH-1 / ATCC MYA-4620 / FGSC 9075 / NRRL 31084) OX=229533 GN=FGRRES_15740 PE=3 SV=1	K	Transcription	transcription factor FET5 [Verticillium alfalfae VaMs.102]	molecular function: binding (GO:0005488);; molecular function: catalytic activity (GO:0003824)
gene10289	VDAG_10400	7.68835	1603	8.69405	2074	8.31659	1814	13.946	3114	15.8292	3459	12.1354	2654	1.22737193351033e-31	-1.22157	down	[K]	Transcription	Molecular Function: nucleic acid binding (GO:0003676);; Biological Process: RNA processing (GO:0006396);;	K14792|0.0|vda:VDAG_10400|K14792 rRNA biogenesis protein RRP5 | (RefSeq) rRNA biogenesis protein RRP5	--	[A]	RNA processing and modification	S1 RNA binding domain	rRNA biogenesis protein rrp5 OS=Schizosaccharomyces pombe (strain 972 / ATCC 24843) OX=284812 GN=rrp5 PE=1 SV=1	A	RNA processing and modification	rRNA biogenesis protein RRP5 [Verticillium dahliae VdLs.17]	molecular function: binding (GO:0005488);; biological process: metabolic process (GO:0008152);; biological process: cellular process (GO:0009987)
gene4056	VDAG_03588	1.40202	72	1.43249	85	1.47006	79	0.633932	35	0.58009	32	0.49027	27	0.00191603962015229	0.859859634207032	up	[O]	Posttranslational modification, protein turnover, chaperones	Molecular Function: metallocarboxypeptidase activity (GO:0004181);; Molecular Function: zinc ion binding (GO:0008270);;	K08637|5.40e-142|vda:VDAG_07240|K08637 carboxypeptidase A4 [EC:3.4.17.-] | (RefSeq) carboxypeptidase A4	--	[S]	Function unknown	Zinc carboxypeptidase	Metallocarboxypeptidase A-like protein MCYG_01475 OS=Arthroderma otae (strain ATCC MYA-4605 / CBS 113480) OX=554155 GN=MCYG_01475 PE=3 SV=1	O	Posttranslational modification, protein turnover, chaperones	carboxypeptidase B [Verticillium dahliae VdLs.17]	biological process: metabolic process (GO:0008152);; molecular function: catalytic activity (GO:0003824);; molecular function: binding (GO:0005488)
gene2439	VDAG_00708	38.1357	236	28.9474	205	37.1197	240	47.9888	318	39.5165	256	52.1083	338	4.89238719154702e-09	-0.880999	down	[J]	Translation, ribosomal structure and biogenesis	Molecular Function: diphthine synthase activity (GO:0004164);; Biological Process: peptidyl-diphthamide biosynthetic process from peptidyl-histidine (GO:0017183);;	K00586|1.37e-23|val:VDBG_01098|K00586 diphthine methyl ester synthase [EC:2.1.1.314] | (RefSeq) diphthine synthase	--	[J]	Translation, ribosomal structure and biogenesis	Tetrapyrrole (Corrin/Porphyrin) Methylases	Diphthine methyl ester synthase OS=Gibberella zeae (strain PH-1 / ATCC MYA-4620 / FGSC 9075 / NRRL 31084) OX=229533 GN=DPH5 PE=3 SV=1	J	Translation, ribosomal structure and biogenesis	diphthine synthase [Verticillium dahliae VdLs.17]	molecular function: catalytic activity (GO:0003824);; biological process: metabolic process (GO:0008152);; biological process: cellular process (GO:0009987);; biological process: biological regulation (GO:0065007)
gene10470	VDAG_10195	26.8868	10065	31.4248	13458	29.7336	11641	13.8862	5567	15.9221	6247	12.4702	4897	2.75121684768818e-09	0.59941085208838	up	--	--	Cellular Component: Golgi apparatus (GO:0005794);; Biological Process: protein transport (GO:0015031);; Biological Process: protein retention in Golgi apparatus (GO:0045053);; Biological Process: late endosome to vacuole transport (GO:0045324);;	K19525|0.0|vda:VDAG_10195|K19525 vacuolar protein sorting-associated protein 13A/C | (RefSeq) vacuolar protein sorting-associated protein	--	[U]	Intracellular trafficking, secretion, and vesicular transport	SHR-binding domain of vacuolar-sorting associated protein 13	Vacuolar protein sorting-associated protein 13 OS=Saccharomyces cerevisiae (strain ATCC 204508 / S288c) OX=559292 GN=VPS13 PE=1 SV=1	U	Intracellular trafficking, secretion, and vesicular transport	vacuolar protein sorting-associated protein [Verticillium dahliae VdLs.17]	cellular component: intracellular (GO:0005622);; cellular component: cellular anatomical entity (GO:0110165);; biological process: localization (GO:0051179);; biological process: cellular process (GO:0009987);; biological process: biological regulation (GO:0065007)
gene1634	VDAG_09950	1.30024	80	0.972474	69	1.08779	70	1.69971	112	2.02654	131	2.09829	135	9.29522704090285e-10	-1.25076	down	[QV]	Secondary metabolites biosynthesis, transport and catabolism;; Defense mechanisms	Molecular Function: monooxygenase activity (GO:0004497);; Molecular Function: iron ion binding (GO:0005506);; Cellular Component: integral component of membrane (GO:0016021);; Molecular Function: oxidoreductase activity, acting on paired donors, with incorporation or reduction of molecular oxygen (GO:0016705);; Molecular Function: heme binding (GO:0020037);;	K00668|7.97e-81|fpu:FPSE_07818|K00668 fatty acid synthase subunit beta, fungi type [EC:2.3.1.86] | (RefSeq) hypothetical protein	Fatty acid biosynthesis (ko00061);; Fatty acid metabolism (ko01212)	[Q]	Secondary metabolites biosynthesis, transport and catabolism	Cytochrome P450	Cytochrome P450 monooxygenase AKT7 OS=Alternaria alternata OX=5599 GN=AKT7 PE=3 SV=1	Q	Secondary metabolites biosynthesis, transport and catabolism	isotrichodermin C-15 hydroxylase [Verticillium dahliae VdLs.17]	biological process: metabolic process (GO:0008152);; molecular function: catalytic activity (GO:0003824);; molecular function: binding (GO:0005488);; cellular component: cellular anatomical entity (GO:0110165)
gene7120	VDAG_07739	4.75803	176	4.31959	182	5.47156	211	69.9039	2754	72.3071	2788	74.7902	2886	0	-4.35436	down	[G]	Carbohydrate transport and metabolism	Biological Process: reproduction (GO:0000003);; Cellular Component: storage vacuole (GO:0000322);; Cellular Component: lytic vacuole (GO:0000323);; Cellular Component: fungal-type vacuole (GO:0000324);; Biological Process: conjugation (GO:0000746);; Biological Process: conjugation with cellular fusion (GO:0000747);; Molecular Function: molecular_function (GO:0003674);; Molecular Function: transpo…	K03441|6.93e-242|vda:VDAG_07739|K03441 aquaglyceroporin related protein, other eukaryote | (RefSeq) aquaporin-3	--	[G]	Carbohydrate transport and metabolism	Major intrinsic protein	Aquaglycerol porin AQY3 OS=Saccharomyces cerevisiae (strain ATCC 204508 / S288c) OX=559292 GN=AQY3 PE=1 SV=1	P	Inorganic ion transport and metabolism	aquaporin-3 [Verticillium dahliae VdLs.17]	biological process: reproduction (GO:0000003);; cellular component: intracellular (GO:0005622);; cellular component: cellular anatomical entity (GO:0110165);; biological process: cellular process (GO:0009987);; biological process: multi-organism process (GO:0051704);; biological process: reproductive process (GO:0022414);; molecular function: transporter activity (GO:0005215);; biological process…
gene1596	VDAG_09912	3.04624	180	3.46829	234	3.40176	210	3.67997	233	3.82025	236	4.0762	252	9.37449071415809e-07	-0.677985	down	[G]	Carbohydrate transport and metabolism	Cellular Component: integral component of membrane (GO:0016021);; Molecular Function: transmembrane transporter activity (GO:0022857);;	--	--	--	--	Major Facilitator Superfamily	--	G	Carbohydrate transport and metabolism	uncharacterized protein VDAG_09912 [Verticillium dahliae VdLs.17]	cellular component: cellular anatomical entity (GO:0110165);; molecular function: transporter activity (GO:0005215)
gene10636	VDAG_08336	23.061	425	21.1455	445	24.0016	462	28.7141	566	25.6924	496	30.9178	597	3.79233609336584e-13	-0.780918	down	--	--	Cellular Component: chromatin (GO:0000785);; Molecular Function: DNA binding (GO:0003677);; Cellular Component: nucleus (GO:0005634);; Biological Process: regulation of transcription, DNA-templated (GO:0006355);;	--	--	--	--	AT hook motif	--	--	--	uncharacterized protein VDAG_08336 [Verticillium dahliae VdLs.17]	cellular component: cellular anatomical entity (GO:0110165);; molecular function: binding (GO:0005488);; cellular component: intracellular (GO:0005622);; biological process: biological regulation (GO:0065007)
gene2173	VDAG_00451	8.39546	1114	9.15416	1389	9.06093	1257	3.22448	458	3.85169	536	3.33754	465	4.52705665943799e-19	0.895004289179703	up	--	--	Biological Process: microtubule cytoskeleton organization (GO:0000226);; Biological Process: mitotic cell cycle (GO:0000278);; Biological Process: nuclear division (GO:0000280);; Molecular Function: molecular_function (GO:0003674);; Molecular Function: structural molecule activity (GO:0005198);; Molecular Function: structural constituent of cytoskeleton (GO:0005200);; Cellular Component: cellular…	K16578|0.0|vda:VDAG_00451|K16578 CLIP-associating protein 1/2 | (RefSeq) STU1 protein	--	--	--	CLASP N terminal	Protein STU1 OS=Gibberella zeae (strain PH-1 / ATCC MYA-4620 / FGSC 9075 / NRRL 31084) OX=229533 GN=STU1 PE=3 SV=1	S	Function unknown	STU1 protein [Verticillium dahliae VdLs.17]	biological process: cellular process (GO:0009987);; molecular function: structural molecule activity (GO:0005198);; cellular component: intracellular (GO:0005622);; cellular component: cellular anatomical entity (GO:0110165);; cellular component: protein-containing complex (GO:0032991)
gene6159	VDAG_09958	53.1341	3569	61.7646	4746	54.7025	3843	17.0923	1230	18.6702	1315	13.821	974	1.12255913965854e-31	1.31459106689643	up	--	--	Molecular Function: phosphatidylinositol phospholipase C activity (GO:0004435);; Molecular Function: calcium ion binding (GO:0005509);; Biological Process: lipid catabolic process (GO:0016042);; Biological Process: intracellular signal transduction (GO:0035556);;	K05857|0.0|vda:VDAG_09958|K05857 phosphatidylinositol phospholipase C, delta [EC:3.1.4.11] | (RefSeq) 1-phosphatidylinositol-4,5-bisphosphate phosphodiesterase	Inositol phosphate metabolism (ko00562);; Phosphatidylinositol signaling system (ko04070)	[T]	Signal transduction mechanisms	Phosphatidylinositol-specific phospholipase C, X domain	1-phosphatidylinositol 4,5-bisphosphate phosphodiesterase 1 OS=Schizosaccharomyces pombe (strain 972 / ATCC 24843) OX=284812 GN=plc1 PE=1 SV=1	I	Lipid transport and metabolism	1-phosphatidylinositol-4,5-bisphosphate phosphodiesterase [Verticillium dahliae VdLs.17]	molecular function: catalytic activity (GO:0003824);; molecular function: binding (GO:0005488);; biological process: metabolic process (GO:0008152);; biological process: cellular process (GO:0009987);; biological process: signaling (GO:0023052);; biological process: response to stimulus (GO:0050896);; biological process: biological regulation (GO:0065007)
gene5554	VDAG_05722	16.8101	466	18.8931	599	17.1685	498	5.17138	154	6.59987	192	5.85256	171	3.33062544502711e-17	1.1244739806872	up	--	--	--	--	--	--	--	--	--	--	--	uncharacterized protein VDAG_05722 [Verticillium dahliae VdLs.17]	--
NewGene_866	--	0.88391	55	0.744488	53	1.0148	66	0.305516	21	0.478081	32	0.287026	19	0.017571466354314	0.807448103744463	up	--	--	--	--	--	--	--	--	--	--	--	--	--
gene544	VDAG_01342	1.79861	159	1.50606	153	1.48109	137	0.350241	34	0.487483	46	0.372163	35	1.56268764646631e-10	1.49965607523966	up	--	--	Molecular Function: DNA-binding transcription factor activity, RNA polymerase II-specific (GO:0000981);; Molecular Function: DNA binding (GO:0003677);; Cellular Component: nucleus (GO:0005634);; Biological Process: transcription, DNA-templated (GO:0006351);; Molecular Function: zinc ion binding (GO:0008270);; Cellular Component: host cell nucleus (GO:0042025);;	K13181|2.96e-41|pdp:PDIP_65800|K13181 ATP-dependent RNA helicase DDX27 [EC:3.6.4.13] | (RefSeq) hypothetical protein	--	--	--	Fungal specific transcription factor domain	Uncharacterized transcriptional regulatory protein C1683.13c OS=Schizosaccharomyces pombe (strain 972 / ATCC 24843) OX=284812 GN=SPBC1683.13c PE=1 SV=1	K	Transcription	nitrogen assimilation transcription factor nirA [Verticillium dahliae VdLs.17]	biological process: biological regulation (GO:0065007);; molecular function: transcription regulator activity (GO:0140110);; molecular function: binding (GO:0005488);; cellular component: intracellular (GO:0005622);; cellular component: cellular anatomical entity (GO:0110165);; biological process: metabolic process (GO:0008152);; biological process: cellular process (GO:0009987)
gene7517	VDAG_03171	22.4368	1264	26.1632	1687	21.9928	1296	33.2949	2009	32.9953	1949	29.1622	1724	5.37842720372499e-20	-0.892877	down	--	--	Biological Process: cell cycle checkpoint (GO:0000075);; Biological Process: regulation of cyclin-dependent protein serine/threonine kinase activity (GO:0000079);; Biological Process: mitotic cell cycle (GO:0000278);; Biological Process: cytokinesis (GO:0000910);; Biological Process: negative regulation of exit from mitosis (GO:0001100);; Biological Process: regulation of protein phosphorylation …	K02179|2.36e-318|vda:VDAG_03171|K02179 cell cycle arrest protein BUB2 | (RefSeq) cell division control protein	Cell cycle - yeast (ko04111)	[U]	Intracellular trafficking, secretion, and vesicular transport	Rab-GTPase-TBC domain	Cell division control protein 16 OS=Schizosaccharomyces pombe (strain 972 / ATCC 24843) OX=284812 GN=cdc16 PE=1 SV=1	U	Intracellular trafficking, secretion, and vesicular transport	cell division control protein [Verticillium dahliae VdLs.17]	biological process: cellular process (GO:0009987);; biological process: biological regulation (GO:0065007);; molecular function: binding (GO:0005488);; cellular component: intracellular (GO:0005622);; cellular component: cellular anatomical entity (GO:0110165);; biological process: localization (GO:0051179);; cellular component: protein-containing complex (GO:0032991)
gene1442	VDAG_08790	76.2783	4147	78.275	4868	77.4382	4403	17.3852	1012	17.1713	979	18.403	1050	7.64270367035017e-139	1.67354709613758	up	[E]	Amino acid transport and metabolism	Molecular Function: aminomethyltransferase activity (GO:0004047);; Cellular Component: mitochondrion (GO:0005739);; Biological Process: glycine catabolic process (GO:0006546);; Molecular Function: transaminase activity (GO:0008483);;	K00605|0.0|vda:VDAG_08790|K00605 aminomethyltransferase [EC:2.1.2.10] | (RefSeq) aminomethyltransferase	Glycine, serine and threonine metabolism (ko00260);; Glyoxylate and dicarboxylate metabolism (ko00630);; One carbon pool by folate (ko00670);; Carbon metabolism (ko01200)	[E]	Amino acid transport and metabolism	Aminomethyltransferase folate-binding domain	Probable aminomethyltransferase, mitochondrial OS=Schizosaccharomyces pombe (strain 972 / ATCC 24843) OX=284812 GN=gcv1 PE=3 SV=1	E	Amino acid transport and metabolism	aminomethyltransferase [Verticillium dahliae VdLs.17]	molecular function: catalytic activity (GO:0003824);; cellular component: intracellular (GO:0005622);; cellular component: cellular anatomical entity (GO:0110165);; biological process: metabolic process (GO:0008152);; biological process: cellular process (GO:0009987)
gene4728	VDAG_04714	0.797919	119	0.821078	140	0.726736	114	1.57889	252	1.7238	270	1.53554	240	2.50838833171759e-23	-1.49968	down	[T]	Signal transduction mechanisms	Molecular Function: phosphorelay sensor kinase activity (GO:0000155);;	K22889|1.52e-70|afv:AFLA_119980|K22889 trichothecene 3-O-acetyltransferase [EC:2.3.1.-] | (RefSeq) two-component sensor protein histidine protein kinase, putative	--	[T]	Signal transduction mechanisms	Histidine kinase-, DNA gyrase B-, and HSP90-like ATPase	Peroxide stress-activated histidine kinase mak1 OS=Schizosaccharomyces pombe (strain 972 / ATCC 24843) OX=284812 GN=mak1 PE=3 SV=1	T	Signal transduction mechanisms	histidine kinase G7 [Verticillium dahliae VdLs.17]	biological process: metabolic process (GO:0008152);; biological process: cellular process (GO:0009987);; molecular function: catalytic activity (GO:0003824);; molecular function: small molecule sensor activity (GO:0140299)
gene7908	VDAG_03552	3.09749	99	1.63255	60	2.67923	90	0.983098	34	0.667818	23	0.770775	26	0.000448282038346341	1.13323155810242	up	--	--	Cellular Component: integral component of membrane (GO:0016021);;	K15165|1.06e-30|ztr:MYCGRDRAFT_109073|K15165 mediator of RNA polymerase II transcription subunit 13, fungi type | (RefSeq) hypothetical protein	--	--	--	Sulfotransferase domain	--	S	Function unknown	uncharacterized protein VDAG_03552 [Verticillium dahliae VdLs.17]	cellular component: cellular anatomical entity (GO:0110165)
gene6627	VDAG_07264	1.47175	92	1.69162	121	1.54726	101	2.63419	176	2.30804	151	3.03742	198	5.63045320274773e-12	-1.21018	down	[S]	Function unknown	--	--	--	--	--	--	--	--	--	uncharacterized protein VDAG_07264 [Verticillium dahliae VdLs.17]	--
gene6268	VDAG_06917	6.57733	999	7.73135	1343	7.32461	1163	10.9039	1773	11.5407	1836	10.6491	1696	4.54174527108196e-34	-1.06998	down	--	--	Biological Process: tRNA wobble uridine modification (GO:0002098);; Cellular Component: nucleus (GO:0005634);; Cellular Component: cytoplasm (GO:0005737);; Cellular Component: Elongator holoenzyme complex (GO:0033588);;	K11373|0.0|vda:VDAG_06917|K11373 elongator complex protein 1 | (RefSeq) elongator complex protein	--	[K]	Transcription	IKI3 family	Elongator complex protein 1 OS=Schizosaccharomyces pombe (strain 972 / ATCC 24843) OX=284812 GN=iki3 PE=3 SV=1	K	Transcription	elongator complex protein [Verticillium dahliae VdLs.17]	biological process: metabolic process (GO:0008152);; biological process: cellular process (GO:0009987);; cellular component: intracellular (GO:0005622);; cellular component: cellular anatomical entity (GO:0110165);; cellular component: protein-containing complex (GO:0032991)
gene8982	VDAG_09501	14.6093	997	17.1244	1337	16.5177	1179	7.17853	525	7.81289	559	7.50996	538	7.0191915141654e-11	0.643187048314235	up	--	--	Molecular Function: phosphatidylinositol phospholipase C activity (GO:0004435);; Biological Process: lipid catabolic process (GO:0016042);; Biological Process: intracellular signal transduction (GO:0035556);;	K05857|0.0|vda:VDAG_09501|K05857 phosphatidylinositol phospholipase C, delta [EC:3.1.4.11] | (RefSeq) 1-phosphatidylinositol-4,5-bisphosphate phosphodiesterase delta-3	Inositol phosphate metabolism (ko00562);; Phosphatidylinositol signaling system (ko04070)	[I]	Lipid transport and metabolism	Phosphatidylinositol-specific phospholipase C, X domain	1-phosphatidylinositol 4,5-bisphosphate phosphodiesterase 1 OS=Candida albicans OX=5476 GN=PLC1 PE=4 SV=1	I	Lipid transport and metabolism	1-phosphatidylinositol-4,5-bisphosphate phosphodiesterase delta-3 [Verticillium dahliae VdLs.17]	molecular function: catalytic activity (GO:0003824);; biological process: metabolic process (GO:0008152);; biological process: cellular process (GO:0009987);; biological process: signaling (GO:0023052);; biological process: response to stimulus (GO:0050896);; biological process: biological regulation (GO:0065007)
gene8999	VDAG_09517	4.51464	205	5.25951	273	4.63978	220	1.6611	81	1.54896	74	1.62179	77	2.02070685877244e-10	1.11820409548078	up	--	--	--	--	--	--	--	--	--	--	--	uncharacterized protein VDAG_09517 [Verticillium dahliae VdLs.17]	--
gene5533	VDAG_05703	54.0267	7297	59.0344	9122	56.9654	8047	11.5785	1675	12.1419	1719	10.822	1534	4.37833036084974e-129	1.84088988835802	up	[E]	Amino acid transport and metabolism	Molecular Function: glutamate dehydrogenase (NAD+) activity (GO:0004352);; Biological Process: glutamate catabolic process to 2-oxoglutarate (GO:0019551);;	K15371|0.0|vda:VDAG_05703|K15371 glutamate dehydrogenase [EC:1.4.1.2] | (RefSeq) NAD-specific glutamate dehydrogenase	Arginine biosynthesis (ko00220);; Alanine, aspartate and glutamate metabolism (ko00250);; Taurine and hypotaurine metabolism (ko00430);; Nitrogen metabolism (ko00910)	[E]	Amino acid transport and metabolism	Glutamate/Leucine/Phenylalanine/Valine dehydrogenase	NAD-specific glutamate dehydrogenase OS=Neurospora crassa (strain ATCC 24698 / 74-OR23-1A / CBS 708.71 / DSM 1257 / FGSC 987) OX=367110 GN=gdh-1 PE=1 SV=4	E	Amino acid transport and metabolism	NAD-specific glutamate dehydrogenase [Verticillium dahliae VdLs.17]	biological process: metabolic process (GO:0008152);; molecular function: catalytic activity (GO:0003824);; biological process: cellular process (GO:0009987)
gene10498	VDAG_10223	16.941	971	16.8567	1105	17.5104	1049	21.393	1312	20.767	1247	21.0448	1265	6.4680785617705e-24	-0.758331	down	--	--	Biological Process: transcription elongation from RNA polymerase II promoter (GO:0006368);; Biological Process: histone modification (GO:0016570);; Cellular Component: Cdc73/Paf1 complex (GO:0016593);;	K15174|0.0|vda:VDAG_10223|K15174 RNA polymerase II-associated factor 1 | (RefSeq) hypothetical protein	MAPK signaling pathway - yeast (ko04011)	[K]	Transcription	Paf1	RNA polymerase II-associated protein 1 homolog OS=Schizosaccharomyces pombe (strain 972 / ATCC 24843) OX=284812 GN=SPAC664.03 PE=1 SV=2	K	Transcription	uncharacterized protein VDAG_10223 [Verticillium dahliae VdLs.17]	biological process: metabolic process (GO:0008152);; biological process: cellular process (GO:0009987);; cellular component: intracellular (GO:0005622);; cellular component: protein-containing complex (GO:0032991);; cellular component: cellular anatomical entity (GO:0110165)
gene3321	VDAG_08642	70.8471	1815	63.6827	1866	68.0326	1823	30.2289	829	27.3928	736	37.5288	1009	1.79037228150525e-09	0.633519956517425	up	--	--	--	K17278|2.98e-86|vda:VDAG_08642|K17278 membrane-associated progesterone receptor component | (RefSeq) progesterone binding protein	--	[R]	General function prediction only	Cytochrome b5-like Heme/Steroid binding domain	--	S	Function unknown	progesterone binding protein [Verticillium dahliae VdLs.17]	--
gene7572	VDAG_03224	1.13026	77	1.11349	87	0.899185	64	0.264482	20	0.280671	20	0.435379	31	9.36287709693808e-05	1.21591784634488	up	--	--	--	--	--	--	--	--	--	--	--	uncharacterized protein VDAG_03224 [Verticillium dahliae VdLs.17]	--
gene5472	VDAG_05649	3.50024	161	3.78702	200	3.6734	177	0.98427	49	0.859639	42	1.01652	49	7.47304818344282e-13	1.47352931094797	up	[GM]	Carbohydrate transport and metabolism;; Cell wall/membrane/envelope biogenesis	--	--	--	--	--	--	--	O	Posttranslational modification, protein turnover, chaperones	BNR/Asp-box repeat domain-containing protein [Verticillium dahliae VdLs.17]	--
gene9281	VDAG_06377	24.44	1153	24.9304	1345	24.1547	1191	11.1963	566	10.8285	535	10.2647	508	9.51914177239131e-17	0.728815217792902	up	--	--	Molecular Function: magnesium ion transmembrane transporter activity (GO:0015095);; Cellular Component: integral component of membrane (GO:0016021);;	K22733|2.23e-283|vda:VDAG_06377|K22733 magnesium transporter | (RefSeq) ichthyin	--	[S]	Function unknown	Magnesium transporter NIPA	--	U	Intracellular trafficking, secretion, and vesicular transport	ichthyin [Verticillium dahliae VdLs.17]	biological process: cellular process (GO:0009987);; biological process: localization (GO:0051179);; molecular function: transporter activity (GO:0005215);; cellular component: cellular anatomical entity (GO:0110165)
gene3011	VDAG_07881	7.23924	281	6.44449	286	6.85686	278	47.8957	1989	47.8936	1946	58.0074	2359	6.31619497003303e-243	-3.36149	down	[GI]	Carbohydrate transport and metabolism;; Lipid transport and metabolism	Cellular Component: extracellular region (GO:0005576);; Molecular Function: pectinesterase activity (GO:0030599);; Biological Process: cell wall modification (GO:0042545);; Molecular Function: aspartyl esterase activity (GO:0045330);; Biological Process: pectin catabolic process (GO:0045490);;	K01051|1.11e-242|vda:VDAG_07881|K01051 pectinesterase [EC:3.1.1.11] | (RefSeq) pectinesterase	Pentose and glucuronate interconversions (ko00040)	--	--	Pectinesterase	Pectinesterase OS=Aspergillus aculeatus OX=5053 GN=pme1 PE=2 SV=1	G	Carbohydrate transport and metabolism	pectinesterase [Verticillium dahliae VdLs.17]	cellular component: cellular anatomical entity (GO:0110165);; molecular function: catalytic activity (GO:0003824);; biological process: cellular process (GO:0009987);; biological process: metabolic process (GO:0008152)
gene7405	VDAG_03061	25.5442	990	24.8682	1102	23.1925	940	45.1608	1873	45.3199	1840	48.3566	1965	7.77956519484695e-74	-1.37222	down	--	--	Cellular Component: MLL3/4 complex (GO:0044666);; Cellular Component: Set1C/COMPASS complex (GO:0048188);;	K14968|4.62e-126|vda:VDAG_03061|K14968 COMPASS component SDC1 | (RefSeq) hypothetical protein	--	[K]	Transcription	Dpy-30 motif	Set1 complex component sdc1 OS=Schizosaccharomyces pombe (strain 972 / ATCC 24843) OX=284812 GN=sdc1 PE=3 SV=1	K	Transcription	uncharacterized protein VDAG_03061 [Verticillium dahliae VdLs.17]	cellular component: intracellular (GO:0005622);; cellular component: protein-containing complex (GO:0032991);; cellular component: cellular anatomical entity (GO:0110165)
gene10272	VDAG_10448	93.3489	3141	79.6376	3065	90.4433	3182	99.9292	3600	90.9103	3205	107.627	3798	1.25436924175169e-14	-0.637491	down	--	--	Molecular Function: RNA polymerase II CTD heptapeptide repeat phosphatase activity (GO:0008420);; Molecular Function: RNA polymerase core enzyme binding (GO:0043175);; Biological Process: dephosphorylation of RNA polymerase II C-terminal domain (GO:0070940);;	K20827|4.37e-211|vda:VDAG_10448|K20827 RNA polymerase II-associated protein 2 [EC:3.1.3.16] | (RefSeq) DUF408 domain-containing protein	--	[S]	Function unknown	Rtr1/RPAP2 family	RNA polymerase II subunit B1 CTD phosphatase RTR1 OS=Saccharomyces cerevisiae (strain ATCC 204508 / S288c) OX=559292 GN=RTR1 PE=1 SV=1	S	Function unknown	DUF408 domain-containing protein [Verticillium dahliae VdLs.17]	biological process: metabolic process (GO:0008152);; biological process: cellular process (GO:0009987);; molecular function: catalytic activity (GO:0003824);; molecular function: binding (GO:0005488);; biological process: biological regulation (GO:0065007)
gene252	VDAG_01056	23.6307	1552	22.7341	1708	24.4792	1681	70.522	4958	72.6036	4996	70.2534	4839	3.86662089765658e-215	-2.04872	down	--	--	--	--	--	--	--	--	--	Z	Cytoskeleton	IQ calmodulin-binding motif protein [Verticillium dahliae VdLs.17]	--
gene7668	VDAG_03318	160.841	8088	146.945	8453	156.651	8239	54.8849	2956	51.8054	2731	61.6112	3250	5.60292719174003e-43	1.00734234798086	up	--	--	Molecular Function: nucleotide binding (GO:0000166);; Molecular Function: adenyl-nucleotide exchange factor activity (GO:0000774);; Molecular Function: molecular_function (GO:0003674);; Molecular Function: binding (GO:0005488);; Cellular Component: cellular_component (GO:0005575);; Cellular Component: intracellular (GO:0005622);; Cellular Component: obsolete cell (GO:0005623);; Cellular Component…	K14001|2.65e-318|vda:VDAG_03318|K14001 nucleotide exchange factor SIL1 | (RefSeq) nucleotide exchange factor SIL1	Protein processing in endoplasmic reticulum (ko04141)	--	--	--	Nucleotide exchange factor SIL1 OS=Debaryomyces hansenii (strain ATCC 36239 / CBS 767 / JCM 1990 / NBRC 0083 / IGC 2968) OX=284592 GN=SIL1 PE=3 SV=2	O	Posttranslational modification, protein turnover, chaperones	nucleotide exchange factor SIL1 [Verticillium dahliae VdLs.17]	molecular function: binding (GO:0005488);; biological process: biological regulation (GO:0065007);; molecular function: molecular function regulator (GO:0098772);; cellular component: intracellular (GO:0005622);; cellular component: cellular anatomical entity (GO:0110165);; biological process: cellular process (GO:0009987);; biological process: localization (GO:0051179)
gene2076	VDAG_00355	58.7813	1697	52.7907	1744	57.383	1733	10.4748	324	8.35119	253	12.512	379	2.93758327317865e-64	1.97375301692746	up	[H]	Coenzyme transport and metabolism	Molecular Function: hydrolase activity (GO:0016787);;	K18551|4.15e-184|vda:VDAG_00355|K18551 pyrimidine and pyridine-specific 5'-nucleotidase [EC:3.1.3.-] | (RefSeq) SSM1 protein	Nicotinate and nicotinamide metabolism (ko00760)	[R]	General function prediction only	Haloacid dehalogenase-like hydrolase	Uncharacterized protein C24B11.05 OS=Schizosaccharomyces pombe (strain 972 / ATCC 24843) OX=284812 GN=SPAC24B11.05 PE=3 SV=1	S	Function unknown	SSM1 protein [Verticillium dahliae VdLs.17]	molecular function: catalytic activity (GO:0003824)
NewGene_323	--	3.00027	77	3.85032	112	3.80079	102	1.76009	48	1.38245	37	1.67946	45	0.00630760723953148	0.691809132485216	up	--	--	--	--	--	--	--	--	--	--	--	--	--
gene10432	VDAG_10245	12.7426	359	12.2725	396	12.7519	376	3.01437	91	4.20629	125	3.47195	103	1.18027034611291e-18	1.35801184505973	up	--	--	--	--	--	--	--	--	--	--	--	uncharacterized protein VDAG_10245 [Verticillium dahliae VdLs.17]	--
gene10163	VDAG_10521	12.3243	579	13.7504	738	13.9068	683	1.46386	74	2.23688	110	1.95443	97	3.43998887457945e-56	2.36030312782807	up	--	--	--	--	--	--	--	Heterokaryon incompatibility protein (HET)	--	S	Function unknown	uncharacterized protein VDAG_10521 [Verticillium dahliae VdLs.17]	--
gene5046	VDAG_09768	37.526	3592	34.9073	3823	36.7676	3681	76.6526	7857	76.8032	7705	80.4532	8079	1.98472581324002e-155	-1.55671	down	--	--	Molecular Function: ubiquitin-protein transferase activity (GO:0004842);; Cellular Component: nucleus (GO:0005634);; Biological Process: histone monoubiquitination (GO:0010390);; Molecular Function: metal ion binding (GO:0046872);;	K10696|0.0|vda:VDAG_09768|K10696 E3 ubiquitin-protein ligase BRE1 [EC:2.3.2.27] | (RefSeq) E3 ubiquitin-protein ligase BRE1	--	--	--	BRE1 E3 ubiquitin ligase	E3 ubiquitin-protein ligase BRE1 OS=Gibberella zeae (strain PH-1 / ATCC MYA-4620 / FGSC 9075 / NRRL 31084) OX=229533 GN=BRE1 PE=3 SV=1	O	Posttranslational modification, protein turnover, chaperones	E3 ubiquitin-protein ligase BRE1 [Verticillium dahliae VdLs.17]	molecular function: catalytic activity (GO:0003824);; cellular component: intracellular (GO:0005622);; cellular component: cellular anatomical entity (GO:0110165);; biological process: metabolic process (GO:0008152);; biological process: cellular process (GO:0009987);; molecular function: binding (GO:0005488)
gene1421	VDAG_08770	33.7141	1994	31.8011	2152	32.6056	2017	10.2238	648	10.4043	645	10.7622	668	9.8079387262118e-55	1.18597404321939	up	[P]	Inorganic ion transport and metabolism	Molecular Function: ammonium transmembrane transporter activity (GO:0008519);; Cellular Component: integral component of membrane (GO:0016021);;	K03320|0.0|vda:VDAG_08770|K03320 ammonium transporter, Amt family | (RefSeq) ammonium transporter 1	--	[P]	Inorganic ion transport and metabolism	Ammonium Transporter Family	Ammonium transporter 1 OS=Schizosaccharomyces pombe (strain 972 / ATCC 24843) OX=284812 GN=amt1 PE=3 SV=1	P	Inorganic ion transport and metabolism	ammonium transporter 1 [Verticillium dahliae VdLs.17]	biological process: cellular process (GO:0009987);; biological process: localization (GO:0051179);; molecular function: transporter activity (GO:0005215);; cellular component: cellular anatomical entity (GO:0110165)
gene7501	VDAG_03156	14.2222	1055	14.4176	1223	14.1112	1095	19.9296	1583	20.7599	1614	18.5088	1440	1.04464739541115e-29	-0.927828	down	[T]	Signal transduction mechanisms	Molecular Function: protein tyrosine phosphatase activity (GO:0004725);; Biological Process: regulation of exit from mitosis (GO:0007096);; Molecular Function: protein tyrosine/serine/threonine phosphatase activity (GO:0008138);;	K06639|0.0|vda:VDAG_03156|K06639 cell division cycle 14 [EC:3.1.3.16 3.1.3.48] | (RefSeq) tyrosine-protein phosphatase CDC14	Cell cycle - yeast (ko04111);; Meiosis - yeast (ko04113)	[V]	Defense mechanisms	Dual specificity protein phosphatase, N-terminal half	Tyrosine-protein phosphatase cdcA OS=Emericella nidulans (strain FGSC A4 / ATCC 38163 / CBS 112.46 / NRRL 194 / M139) OX=227321 GN=cdcA PE=3 SV=1	V	Defense mechanisms	tyrosine-protein phosphatase CDC14 [Verticillium dahliae VdLs.17]	biological process: metabolic process (GO:0008152);; biological process: cellular process (GO:0009987);; molecular function: catalytic activity (GO:0003824);; biological process: biological regulation (GO:0065007)
gene6986	VDAG_07609	3.3341	74	3.12315	79	3.66398	85	7.442	176	6.29436	146	8.1464	189	2.19280835056753e-17	-1.56684	down	--	--	--	--	--	--	--	Domain of unknown function (DUF4863)	--	T	Signal transduction mechanisms	p-hydroxylaminobenzoate lyase [Verticillium dahliae VdLs.17]	--
gene1266	VDAG_04487	21.153	2820	24.9646	3807	23.1892	3233	29.1043	4154	30.0119	4192	26.7176	3736	9.75107456157366e-19	-0.766071	down	--	--	Molecular Function: transcription coregulator activity (GO:0003712);; Biological Process: regulation of transcription by RNA polymerase II (GO:0006357);; Cellular Component: mediator complex (GO:0016592);;	K15156|0.0|vda:VDAG_04487|K15156 mediator of RNA polymerase II transcription subunit 14 | (RefSeq) mediator of RNA polymerase II transcription subunit 14	--	[K]	Transcription	Mediator complex subunit MED14	Mediator of RNA polymerase II transcription subunit 14 OS=Magnaporthe oryzae (strain 70-15 / ATCC MYA-4617 / FGSC 8958) OX=242507 GN=RGR1 PE=3 SV=1	K	Transcription	mediator of RNA polymerase II transcription subunit 14 [Verticillium dahliae VdLs.17]	molecular function: transcription regulator activity (GO:0140110);; biological process: biological regulation (GO:0065007);; cellular component: protein-containing complex (GO:0032991)
gene645	VDAG_01441	6.51239	460	6.88982	556	6.7681	500	9.58742	725	9.6443	713	9.99873	740	1.65790236610146e-27	-0.99117	down	--	--	Molecular Function: microtubule motor activity (GO:0003777);; Molecular Function: ATP binding (GO:0005524);; Cellular Component: microtubule (GO:0005874);; Biological Process: microtubule-based movement (GO:0007018);; Molecular Function: microtubule binding (GO:0008017);;	K22762|1.54e-282|mtm:MYCTH_66088|K22762 desumoylating isopeptidase 1 [EC:3.4.-.-] | (RefSeq) hypothetical protein	--	[Z]	Cytoskeleton	Kinesin motor domain	Kinesin heavy chain OS=Neurospora crassa (strain ATCC 24698 / 74-OR23-1A / CBS 708.71 / DSM 1257 / FGSC 987) OX=367110 GN=kin PE=1 SV=2	Z	Cytoskeleton	kinesin-II 95 kDa subunit [Verticillium dahliae VdLs.17]	molecular function: catalytic activity (GO:0003824);; molecular function: binding (GO:0005488);; cellular component: intracellular (GO:0005622);; cellular component: cellular anatomical entity (GO:0110165);; biological process: cellular process (GO:0009987)
gene6886	VDAG_07510	3.57269	70	2.99615	67	2.85806	59	4.33353	91	4.53502	93	4.06413	83	4.36622393740886e-05	-0.911347	down	--	--	--	--	--	--	--	--	--	--	--	uncharacterized protein VDAG_07510 [Verticillium dahliae VdLs.17]	--
gene2331	VDAG_00603	153.213	5975	165.227	7371	169.252	6903	188.084	7854	199.975	8173	186.803	7642	3.8730099635722e-23	-0.695111	down	--	--	Cellular Component: endoplasmic reticulum membrane (GO:0005789);; Cellular Component: integral component of membrane (GO:0016021);;	--	--	--	--	Reticulon	--	S	Function unknown	cwl1 [Verticillium dahliae VdLs.17]	cellular component: cellular anatomical entity (GO:0110165)
gene4328	VDAG_03852	60.1197	4332	61.8117	5095	58.115	4380	12.2401	945	12.1766	920	12.1085	916	1.41630600302864e-154	1.84303820922972	up	--	--	Molecular Function: DNA binding (GO:0003677);; Cellular Component: nucleus (GO:0005634);; Biological Process: transcription, DNA-templated (GO:0006351);; Molecular Function: zinc ion binding (GO:0008270);;	K01182|2.83e-28|ani:AN3516.2|K01182 oligo-1,6-glucosidase [EC:3.2.1.10] | (RefSeq) hypothetical protein	Galactose metabolism (ko00052);; Starch and sucrose metabolism (ko00500)	--	--	Fungal specific transcription factor domain	Maltose fermentation regulatory protein MAL13 OS=Saccharomyces cerevisiae (strain ATCC 204508 / S288c) OX=559292 GN=MAL13 PE=3 SV=1	K	Transcription	RING-3 protein [Verticillium dahliae VdLs.17]	molecular function: binding (GO:0005488);; cellular component: intracellular (GO:0005622);; cellular component: cellular anatomical entity (GO:0110165);; biological process: metabolic process (GO:0008152);; biological process: cellular process (GO:0009987)
gene7974	VDAG_08101	57.0808	3210	55.4583	3567	55.3788	3257	1.00447	61	1.04787	62	1.14385	68	0	5.24840739941163	up	[C]	Energy production and conversion	Molecular Function: oxidoreductase activity, acting on the aldehyde or oxo group of donors, NAD or NADP as acceptor (GO:0016620);;	K00128|5.50e-92|ppa:PAS_chr2-1_0453|K00128 aldehyde dehydrogenase (NAD+) [EC:1.2.1.3] | (RefSeq) Cytoplasmic aldehyde dehydrogenase, involved in ethanol oxidation and beta-alanine biosynthesis	Glycolysis / Gluconeogenesis (ko00010);; Ascorbate and aldarate metabolism (ko00053);; Fatty acid degradation (ko00071);; Valine, leucine and isoleucine degradation (ko00280);; Lysine degradation (ko00310);; Arginine and proline metabolism (ko00330);; Histidine metabolism (ko00340);; Tryptophan metabolism (ko00380);; beta-Alanine metabolism (ko00410);; Glycerolipid metabolism (ko00561);; Pyruvate…	[C]	Energy production and conversion	Aldehyde dehydrogenase family	Putative aldehyde dehydrogenase FUS7 OS=Gibberella fujikuroi (strain CBS 195.34 / IMI 58289 / NRRL A-6831) OX=1279085 GN=FUS7 PE=2 SV=1	E	Amino acid transport and metabolism	aldehyde dehydrogenase [Verticillium dahliae VdLs.17]	biological process: metabolic process (GO:0008152);; molecular function: catalytic activity (GO:0003824)
gene5503	VDAG_05674	8.81432	376	8.28957	405	8.55965	382	3.79156	173	2.33997	105	3.32184	149	9.21189640401098e-10	0.981820124387191	up	[DZ]	Cell cycle control, cell division, chromosome partitioning;; Cytoskeleton	--	K15462|1.10e-261|vda:VDAG_05674|K15462 protein ATS1 | (RefSeq) ATS1 protein	--	--	--	Regulator of chromosome condensation (RCC1) repeat	--	--	--	ATS1 protein [Verticillium dahliae VdLs.17]	--
gene8850	VDAG_02304	10.9913	633	12.1429	799	10.9907	661	24.2454	1493	24.236	1461	26.2882	1586	8.97539200235308e-81	-1.58672	down	[O]	Posttranslational modification, protein turnover, chaperones	Molecular Function: aminopeptidase activity (GO:0004177);; Molecular Function: metal ion binding (GO:0046872);;	K01264|7.33e-88|cfj:CFIO01_00127|K01264 aminopeptidase Y [EC:3.4.11.15] | (RefSeq) peptidase family M28	--	[OPR]	Posttranslational modification, protein turnover, chaperones;; Inorganic ion transport and metabolism;; General function prediction only	Peptidase family M28	Leucine aminopeptidase 2 OS=Trichophyton rubrum OX=5551 GN=LAP2 PE=1 SV=1	O	Posttranslational modification, protein turnover, chaperones	aminopeptidase Y [Verticillium dahliae VdLs.17]	biological process: metabolic process (GO:0008152);; molecular function: catalytic activity (GO:0003824);; molecular function: binding (GO:0005488)
gene8669	VDAG_02132	10.1473	420	9.18149	435	10.1047	437	0.896884	40	0.748636	33	0.948625	42	1.17347810656601e-60	3.02550758739468	up	[ER]	Amino acid transport and metabolism;; General function prediction only	Molecular Function: zinc ion binding (GO:0008270);; Cellular Component: integral component of membrane (GO:0016021);; Molecular Function: oxidoreductase activity (GO:0016491);;	K18369|1.08e-61|npa:UCRNP2_6410|K18369 alcohol dehydrogenase [EC:1.1.1.-] | (RefSeq) putative alcohol dehydrogenase domain protein	Propanoate metabolism (ko00640)	--	--	Alcohol dehydrogenase GroES-like domain	Medium chain reductase/dehydrogenase ucsI OS=Acremonium sp. OX=5045 GN=ucsI PE=3 SV=1	Q	Secondary metabolites biosynthesis, transport and catabolism	S-(hydroxymethyl)glutathione dehydrogenase [Verticillium dahliae VdLs.17]	molecular function: binding (GO:0005488);; cellular component: cellular anatomical entity (GO:0110165);; molecular function: catalytic activity (GO:0003824)
gene5075	VDAG_09797	7.02053	623	6.58988	669	7.43483	690	9.70977	923	10.0318	933	8.62953	803	4.01577272142155e-19	-0.890367	down	--	--	Cellular Component: nuclear chromosome (GO:0000228);; Cellular Component: chromatin (GO:0000785);; Cellular Component: nuclear chromatin (GO:0000790);; Cellular Component: heterochromatin (GO:0000792);; Cellular Component: cellular_component (GO:0005575);; Cellular Component: intracellular (GO:0005622);; Cellular Component: obsolete cell (GO:0005623);; Cellular Component: nucleus (GO:0005634);; C…	K14828|2.35e-279|cfj:CFIO01_04327|K14828 pre-rRNA-processing protein RIX1 | (RefSeq) hypothetical protein	--	--	--	rRNA processing/ribosome biogenesis	--	S	Function unknown	uncharacterized protein VDAG_09797 [Verticillium dahliae VdLs.17]	cellular component: intracellular (GO:0005622);; cellular component: cellular anatomical entity (GO:0110165);; biological process: metabolic process (GO:0008152);; biological process: cellular process (GO:0009987);; biological process: biological regulation (GO:0065007);; cellular component: protein-containing complex (GO:0032991)
gene4161	VDAG_03688	4.7456	322	4.62076	359	5.17539	367	2.05024	149	1.91991	137	2.46245	175	4.75393937569403e-07	0.719264278245976	up	[EH]	Amino acid transport and metabolism;; Coenzyme transport and metabolism	Molecular Function: magnesium ion binding (GO:0000287);; Molecular Function: catalytic activity (GO:0003824);; Molecular Function: thiamine pyrophosphate binding (GO:0030976);;	K01652|3.89e-08|tms:TREMEDRAFT_38349|K01652 acetolactate synthase I/II/III large subunit [EC:2.2.1.6] | (RefSeq) acetolactate synthase	Valine, leucine and isoleucine biosynthesis (ko00290);; Butanoate metabolism (ko00650);; C5-Branched dibasic acid metabolism (ko00660);; Pantothenate and CoA biosynthesis (ko00770);; 2-Oxocarboxylic acid metabolism (ko01210);; Biosynthesis of amino acids (ko01230)	[EH]	Amino acid transport and metabolism;; Coenzyme transport and metabolism	Thiamine pyrophosphate enzyme, N-terminal TPP binding domain	Acetolactate synthase, mitochondrial OS=Cryptococcus neoformans var. grubii serotype A (strain H99 / ATCC 208821 / CBS 10515 / FGSC 9487) OX=235443 GN=ILV2 PE=3 SV=1	--	--	acetolactate synthase [Verticillium dahliae VdLs.17]	molecular function: binding (GO:0005488);; molecular function: catalytic activity (GO:0003824)
gene3731	VDAG_02702	38.1303	872	33.7695	883	37.6476	900	51.4116	1259	49.0545	1175	57.3792	1376	4.78449458929288e-29	-0.984737	down	--	--	Cellular Component: integral component of membrane (GO:0016021);;	--	--	[S]	Function unknown	Reactive mitochondrial oxygen species modulator 1	Protein mgr2 OS=Schizosaccharomyces pombe (strain 972 / ATCC 24843) OX=284812 GN=mgr2 PE=2 SV=1	S	Function unknown	uncharacterized protein VDAG_02702 [Verticillium dahliae VdLs.17]	cellular component: cellular anatomical entity (GO:0110165)
gene5750	VDAG_05917	1.21392	60	1.08317	61	1.39622	72	1.6437	87	1.69287	88	1.99956	104	8.29209815294835e-06	-0.995949	down	--	--	Cellular Component: integral component of membrane (GO:0016021);; Molecular Function: transferase activity, transferring glycosyl groups (GO:0016757);;	K13690|5.97e-317|vda:VDAG_05917|K13690 alpha-1,3-mannosyltransferase [EC:2.4.1.-] | (RefSeq) alpha-1,3-mannosyltransferase CMT1	--	--	--	Cryptococcal mannosyltransferase 1	--	G	Carbohydrate transport and metabolism	alpha-1,3-mannosyltransferase CMT1 [Verticillium dahliae VdLs.17]	cellular component: cellular anatomical entity (GO:0110165);; molecular function: catalytic activity (GO:0003824)
gene193	VDAG_00997	8.49492	570	8.04011	617	7.32335	514	1.61587	116	1.60192	113	1.71088	121	1.04876720717092e-41	1.81430671309643	up	--	--	Molecular Function: molecular_function (GO:0003674);; Molecular Function: catalytic activity (GO:0003824);; Cellular Component: cellular_component (GO:0005575);; Cellular Component: intracellular (GO:0005622);; Cellular Component: obsolete cell (GO:0005623);; Cellular Component: cytoplasm (GO:0005737);; Biological Process: regulation of translation (GO:0006417);; Biological Process: regulation of…	K21805|3.77e-82|mtm:MYCTH_2294601|K21805 protein N-lysine methyltransferase METTL21C [EC:2.1.1.-] | (RefSeq) hypothetical protein	--	[A]	RNA processing and modification	Lysine methyltransferase	Protein-lysine N-methyltransferase EFM2 OS=Saccharomyces cerevisiae (strain ATCC 204508 / S288c) OX=559292 GN=EFM2 PE=1 SV=1	A	RNA processing and modification	uncharacterized protein VDAG_00997 [Verticillium dahliae VdLs.17]	molecular function: catalytic activity (GO:0003824);; cellular component: intracellular (GO:0005622);; cellular component: cellular anatomical entity (GO:0110165);; biological process: biological regulation (GO:0065007);; biological process: metabolic process (GO:0008152);; biological process: cellular process (GO:0009987)
gene7968	VDAG_08095	14.6956	635	14.8979	736	13.03	589	2.61065	121	3.32706	151	3.7324	170	6.38343259464596e-34	1.67989747252909	up	--	--	Cellular Component: cellular_component (GO:0005575);; Cellular Component: intracellular (GO:0005622);; Cellular Component: obsolete cell (GO:0005623);; Cellular Component: nucleus (GO:0005634);; Cellular Component: cytoplasm (GO:0005737);; Cellular Component: organelle (GO:0043226);; Cellular Component: membrane-bounded organelle (GO:0043227);; Cellular Component: intracellular organelle (GO:0043…	--	--	--	--	Histidine phosphatase superfamily (branch 1)	Probable phosphoglycerate mutase ARB_03491 OS=Arthroderma benhamiae (strain ATCC MYA-4681 / CBS 112371) OX=663331 GN=ARB_03491 PE=1 SV=1	G	Carbohydrate transport and metabolism	phosphoglycerate mutase family protein [Verticillium dahliae VdLs.17]	cellular component: intracellular (GO:0005622);; cellular component: cellular anatomical entity (GO:0110165)
gene2091	VDAG_00370	5.77086	204	6.02358	244	5.49159	203	6.5779	249	7.49547	278	6.38529	237	5.59835617118479e-07	-0.700663	down	--	--	Biological Process: regulation of transcription, DNA-templated (GO:0006355);; Cellular Component: H4/H2A histone acetyltransferase complex (GO:0043189);;	K11343|1.32e-124|vda:VDAG_00370|K11343 MRG-binding protein | (RefSeq) CT20 family protein	--	--	--	Chromatin modification-related protein EAF7	Chromatin modification-related protein EAF7 OS=Yarrowia lipolytica (strain CLIB 122 / E 150) OX=284591 GN=EAF7 PE=3 SV=1	S	Function unknown	CT20 family protein [Verticillium dahliae VdLs.17]	biological process: biological regulation (GO:0065007);; cellular component: intracellular (GO:0005622);; cellular component: protein-containing complex (GO:0032991);; cellular component: cellular anatomical entity (GO:0110165)
gene9567	VDAG_06015	18.8532	1644	20.9646	2091	20.9613	1912	5.80711	543	5.9645	545	5.7923	530	5.88092217118256e-53	1.33310857890621	up	--	--	Molecular Function: DNA-binding transcription factor activity, RNA polymerase II-specific (GO:0000981);; Molecular Function: DNA binding (GO:0003677);; Cellular Component: nucleus (GO:0005634);; Biological Process: transcription, DNA-templated (GO:0006351);; Molecular Function: zinc ion binding (GO:0008270);; Cellular Component: host cell nucleus (GO:0042025);;	K09248|0.0|vda:VDAG_06015|K09248 proline utilization trans-activator | (RefSeq) hypothetical protein	--	--	--	Fungal specific transcription factor domain	--	L	Replication, recombination and repair	uncharacterized protein VDAG_06015 [Verticillium dahliae VdLs.17]	biological process: biological regulation (GO:0065007);; molecular function: transcription regulator activity (GO:0140110);; molecular function: binding (GO:0005488);; cellular component: intracellular (GO:0005622);; cellular component: cellular anatomical entity (GO:0110165);; biological process: metabolic process (GO:0008152);; biological process: cellular process (GO:0009987)
gene9238	VDAG_06334	2.7109	134	2.789	158	2.25581	117	5.20217	275	4.47618	231	4.85782	251	6.7338946106492e-19	-1.35623	down	[R]	General function prediction only	Cellular Component: integral component of membrane (GO:0016021);;	K14347|2.13e-281|vda:VDAG_06334|K14347 solute carrier family 10 (sodium/bile acid cotransporter), member 7 | (RefSeq) sodium/bile acid cotransporter 7-A	--	[R]	General function prediction only	SBF-like CPA transporter family (DUF4137)	Solute carrier RCH1 OS=Candida albicans (strain SC5314 / ATCC MYA-2876) OX=237561 GN=RCH1 PE=3 SV=1	S	Function unknown	sodium/bile acid cotransporter 7-A [Verticillium dahliae VdLs.17]	cellular component: cellular anatomical entity (GO:0110165)
gene4448	VDAG_03963	0.169555	12	0.155808	13	0.297237	21	3.12295	226	2.64151	187	2.90387	206	3.10421886452798e-55	-4.21546	down	[IQ]	Lipid transport and metabolism;; Secondary metabolites biosynthesis, transport and catabolism	Molecular Function: catalytic activity (GO:0003824);;	K22149|0.0|vda:VDAG_03963|K22149 mevalonyl-CoA ligase | (RefSeq) short-chain-fatty-acid-CoA ligase	--	[I]	Lipid transport and metabolism	AMP-binding enzyme	Acyl-CoA ligase sidI OS=Neosartorya fumigata (strain ATCC MYA-4609 / Af293 / CBS 101355 / FGSC A1100) OX=330879 GN=sidI PE=2 SV=1	I	Lipid transport and metabolism	short-chain-fatty-acid-CoA ligase [Verticillium dahliae VdLs.17]	molecular function: catalytic activity (GO:0003824)
gene6265	VDAG_06914	9.70233	282	11.3563	377	10.368	315	4.16901	130	3.91641	119	3.43655	105	1.61325217714308e-10	0.988846352793521	up	--	--	Cellular Component: cellular_component (GO:0005575);; Biological Process: biological_process (GO:0008150);; Biological Process: signaling (GO:0023052);; Cellular Component: protein-containing complex (GO:0032991);; Cellular Component: activating signal cointegrator 1 complex (GO:0099053);;	K18666|3.92e-169|vda:VDAG_06914|K18666 activating signal cointegrator complex subunit 1 | (RefSeq) hypothetical protein	--	--	--	AKAP7 2'5' RNA ligase-like domain	--	K	Transcription	uncharacterized protein VDAG_06914 [Verticillium dahliae VdLs.17]	biological process: signaling (GO:0023052);; cellular component: protein-containing complex (GO:0032991)
gene108	VDAG_00913	10.4187	527	9.02302	522	9.38598	496	3.24876	176	3.12377	166	3.25023	173	3.07390158093453e-19	1.12079202391396	up	[O]	Posttranslational modification, protein turnover, chaperones	Molecular Function: molecular_function (GO:0003674);; Molecular Function: catalytic activity (GO:0003824);; Molecular Function: arginyltransferase activity (GO:0004057);; Cellular Component: cellular_component (GO:0005575);; Cellular Component: intracellular (GO:0005622);; Cellular Component: obsolete cell (GO:0005623);; Cellular Component: cytoplasm (GO:0005737);; Biological Process: cellular pr…	K00685|0.0|vda:VDAG_00913|K00685 arginyl-tRNA---protein transferase [EC:2.3.2.8] | (RefSeq) arginyl-tRNA-protein transferase	--	[O]	Posttranslational modification, protein turnover, chaperones	Arginine-tRNA-protein transferase, C terminus	Arginyl-tRNA--protein transferase 1 OS=Schizosaccharomyces pombe (strain 972 / ATCC 24843) OX=284812 GN=SPAC3C7.07c PE=3 SV=3	H	Coenzyme transport and metabolism	arginyl-tRNA-protein transferase [Verticillium dahliae VdLs.17]	molecular function: catalytic activity (GO:0003824);; cellular component: intracellular (GO:0005622);; cellular component: cellular anatomical entity (GO:0110165);; biological process: metabolic process (GO:0008152);; biological process: cellular process (GO:0009987)
gene8690	VDAG_02151	10.1571	222	9.33337	233	9.99986	228	11.9548	279	11.5684	264	11.9377	273	1.86825889009043e-08	-0.722278	down	--	--	Cellular Component: integral component of membrane (GO:0016021);;	K01476|2.95e-66|cthr:CTHT_0049080|K01476 arginase [EC:3.5.3.1] | (RefSeq) arginase-like protein	Arginine biosynthesis (ko00220);; Arginine and proline metabolism (ko00330);; Biosynthesis of amino acids (ko01230)	--	--	--	--	--	--	uncharacterized protein VDAG_02151 [Verticillium dahliae VdLs.17]	cellular component: cellular anatomical entity (GO:0110165)
gene8269	VDAG_01741	29.1571	3841	27.3002	4114	26.7214	3682	41.838	5902	42.5593	5876	41.4675	5731	1.77093564852484e-61	-1.05578	down	--	--	--	K11124|1.57e-39|cci:CC1G_03853|K11124 protein SMG6 [EC:3.1.-.-] | (RefSeq) hypothetical protein	mRNA surveillance pathway (ko03015)	--	--	Est1 DNA/RNA binding domain	--	S	Function unknown	putative transporter [Verticillium dahliae VDG2]	--
gene8503	VDAG_01974	10.21	1496	11.7022	1961	10.1718	1558	16.7009	2619	18.7046	2871	14.1952	2181	4.63807554165047e-23	-1.08693	down	--	--	Biological Process: maturation of SSU-rRNA from tricistronic rRNA transcript (SSU-rRNA, 5.8S rRNA, LSU-rRNA) (GO:0000462);; Cellular Component: nucleus (GO:0005634);; Cellular Component: preribosome, small subunit precursor (GO:0030688);;	K14794|0.0|vda:VDAG_01974|K14794 ribosomal RNA-processing protein 12 | (RefSeq) ribosomal RNA-processing protein	--	[S]	Function unknown	NUC173 domain	Ribosomal RNA-processing protein 12 OS=Saccharomyces cerevisiae (strain ATCC 204508 / S288c) OX=559292 GN=RRP12 PE=1 SV=1	S	Function unknown	ribosomal RNA-processing protein [Verticillium dahliae VdLs.17]	biological process: metabolic process (GO:0008152);; biological process: cellular process (GO:0009987);; cellular component: intracellular (GO:0005622);; cellular component: cellular anatomical entity (GO:0110165);; cellular component: protein-containing complex (GO:0032991)
gene4486	VDAG_03999	25.6968	1753	26.7864	2091	25.354	1809	12.9447	946	12.3986	887	12.4205	889	2.61830676001353e-14	0.585634874161226	up	[E]	Amino acid transport and metabolism	Molecular Function: N-acetyltransferase activity (GO:0008080);;	K22842|5.18e-54|ndi:NDAI_0E01220|K22842 L-glutamate-5-semialdehyde N-acetyltransferase [EC:2.3.1.271] | (RefSeq) NDAI0E01220; hypothetical protein	Arginine and proline metabolism (ko00330)	--	--	H2C2 zinc finger	Protein SPT10 OS=Saccharomyces cerevisiae (strain ATCC 204508 / S288c) OX=559292 GN=SPT10 PE=1 SV=1	K	Transcription	SPT10 protein [Verticillium dahliae VdLs.17]	molecular function: catalytic activity (GO:0003824)
gene105	VDAG_00910	1173.09	33909	1068.97	35349	1079.84	32645	1543.67	47783	1399.91	42409	1781.76	54028	1.21497935542277e-31	-0.964636	down	[C]	Energy production and conversion	Cellular Component: mitochondrion (GO:0005739);; Molecular Function: electron transfer activity (GO:0009055);; Molecular Function: heme binding (GO:0020037);; Molecular Function: metal ion binding (GO:0046872);; Cellular Component: respirasome (GO:0070469);;	--	--	[C]	Energy production and conversion	Cytochrome c	Cytochrome c OS=Gibberella zeae (strain PH-1 / ATCC MYA-4620 / FGSC 9075 / NRRL 31084) OX=229533 GN=CYC1 PE=3 SV=3	C	Energy production and conversion	cytochrome c [Verticillium alfalfae VaMs.102]	cellular component: intracellular (GO:0005622);; cellular component: cellular anatomical entity (GO:0110165);; biological process: metabolic process (GO:0008152);; molecular function: catalytic activity (GO:0003824);; molecular function: binding (GO:0005488)
gene4165	VDAG_03692	0.778558	22	1.20964	39	1.3394	39	1.5012	45	1.34705	39	1.30804	38	0.0222003204198629	-0.759619	down	--	--	--	--	--	--	--	Prokaryotic RING finger family 4	--	--	--	uncharacterized protein VDAG_03692 [Verticillium dahliae VdLs.17]	--
gene4090	VDAG_03620	2.6183	166	2.84658	207	2.19673	146	4.46619	304	4.45158	296	3.50504	234	5.69415140931862e-13	-1.15562	down	[FH]	Nucleotide transport and metabolism;; Coenzyme transport and metabolism	Cellular Component: integral component of membrane (GO:0016021);; Molecular Function: transmembrane transporter activity (GO:0022857);;	K03457|0.0|vda:VDAG_03620|K03457 nucleobase:cation symporter-1, NCS1 family | (RefSeq) thiamine transporter	--	[FH]	Nucleotide transport and metabolism;; Coenzyme transport and metabolism	Permease for cytosine/purines, uracil, thiamine, allantoin	Thiamine transporter OS=Saccharomyces cerevisiae (strain ATCC 204508 / S288c) OX=559292 GN=THI7 PE=1 SV=1	--	--	thiamine transporter [Verticillium dahliae VdLs.17]	cellular component: cellular anatomical entity (GO:0110165);; molecular function: transporter activity (GO:0005215)
gene2499	VDAG_00767	2.96626	104	1.95558	78	2.64901	97	0.825881	31	0.673354	25	0.864259	32	2.42573304006899e-05	1.20765599592049	up	[IQR]	Lipid transport and metabolism;; Secondary metabolites biosynthesis, transport and catabolism;; General function prediction only	Molecular Function: oxidoreductase activity (GO:0016491);;	K17738|1.43e-55|cthr:CTHT_0013330|K17738 D-arabinitol 2-dehydrogenase [EC:1.1.1.250] | (RefSeq) D-arabinitol dehydrogenase-like protein	Pentose and glucuronate interconversions (ko00040)	[R]	General function prediction only	Enoyl-(Acyl carrier protein) reductase	Short chain dehydrogenases/reductase notP' OS=Aspergillus versicolor OX=46472 GN=notP' PE=1 SV=1	Q	Secondary metabolites biosynthesis, transport and catabolism	D-arabinitol 2-dehydrogenase [Verticillium dahliae VdLs.17]	molecular function: catalytic activity (GO:0003824)
gene9318	VDAG_06414	61.6152	2790	64.7351	3354	62.4243	2957	76.4925	3709	80.6645	3828	69.6007	3306	1.69684953394528e-19	-0.722693	down	[C]	Energy production and conversion	Molecular Function: transferase activity, transferring acyl groups (GO:0016746);;	K00627|1.41e-105|fvr:FVEG_05355|K00627 pyruvate dehydrogenase E2 component (dihydrolipoamide acetyltransferase) [EC:2.3.1.12] | (RefSeq) hypothetical protein	Glycolysis / Gluconeogenesis (ko00010);; Citrate cycle (TCA cycle) (ko00020);; Pyruvate metabolism (ko00620);; Carbon metabolism (ko01200)	[C]	Energy production and conversion	Biotin-requiring enzyme	Probable pyruvate dehydrogenase protein X component, mitochondrial OS=Schizosaccharomyces pombe (strain 972 / ATCC 24843) OX=284812 GN=SPCC1259.09c PE=2 SV=1	C	Energy production and conversion	pyruvate dehydrogenase protein X component [Verticillium dahliae VdLs.17]	molecular function: catalytic activity (GO:0003824)
gene7634	VDAG_03284	4.88434	491	4.46142	513	4.76086	501	6.95345	748	7.42279	782	6.60347	696	1.21864703106724e-25	-1.03096	down	[T]	Signal transduction mechanisms	Molecular Function: protein serine/threonine/tyrosine kinase activity (GO:0004712);; Molecular Function: ATP binding (GO:0005524);; Biological Process: mitotic cell cycle checkpoint (GO:0007093);; Biological Process: chromosome separation (GO:0051304);;	K08866|0.0|vda:VDAG_03284|K08866 serine/threonine-protein kinase TTK/MPS1 [EC:2.7.12.1] | (RefSeq) serine/threonine-protein kinase mph1	Cell cycle - yeast (ko04111)	[D]	Cell cycle control, cell division, chromosome partitioning	Protein kinase domain	Serine/threonine-protein kinase MPS1 OS=Saccharomyces cerevisiae (strain ATCC 204508 / S288c) OX=559292 GN=MPS1 PE=1 SV=2	D	Cell cycle control, cell division, chromosome partitioning	serine/threonine-protein kinase mph1 [Verticillium dahliae VdLs.17]	biological process: metabolic process (GO:0008152);; biological process: cellular process (GO:0009987);; molecular function: catalytic activity (GO:0003824);; molecular function: binding (GO:0005488);; biological process: biological regulation (GO:0065007)
gene1444	VDAG_08792	36.387	1873	33.2944	1960	32.6218	1756	14.4558	797	16.6799	900	16.8093	908	6.80186167689539e-13	0.635201342432637	up	--	--	Cellular Component: integral component of membrane (GO:0016021);;	--	--	--	--	--	--	--	--	uncharacterized protein VDAG_08792 [Verticillium dahliae VdLs.17]	cellular component: cellular anatomical entity (GO:0110165)
gene9818	VDAG_06260	12.8274	589	13.193	693	12.1137	582	25.1151	1234	22.7992	1096	23.1666	1115	5.1292657864174e-53	-1.35419	down	--	--	Molecular Function: DNA-directed 5'-3' RNA polymerase activity (GO:0003899);; Cellular Component: RNA polymerase III complex (GO:0005666);; Biological Process: transcription by RNA polymerase III (GO:0006383);;	K03025|1.31e-290|vda:VDAG_06260|K03025 DNA-directed RNA polymerase III subunit RPC6 | (RefSeq) DNA-directed RNA polymerase III subunit RPC6	RNA polymerase (ko03020)	[K]	Transcription	RNA polymerase Rpc34 subunit	--	K	Transcription	DNA-directed RNA polymerase III subunit RPC6 [Verticillium dahliae VdLs.17]	molecular function: catalytic activity (GO:0003824);; cellular component: intracellular (GO:0005622);; cellular component: protein-containing complex (GO:0032991);; cellular component: cellular anatomical entity (GO:0110165);; biological process: metabolic process (GO:0008152);; biological process: cellular process (GO:0009987)
gene9594	VDAG_06042	8.09084	860	8.26221	1005	7.38589	821	12.1409	1382	13.001	1448	12.873	1436	7.82149392998954e-43	-1.13635	down	--	--	Biological Process: maturation of SSU-rRNA from tricistronic rRNA transcript (SSU-rRNA, 5.8S rRNA, LSU-rRNA) (GO:0000462);; Molecular Function: molecular_function (GO:0003674);; Molecular Function: nucleic acid binding (GO:0003676);; Molecular Function: RNA binding (GO:0003723);; Molecular Function: binding (GO:0005488);; Cellular Component: cellular_component (GO:0005575);; Cellular Component: i…	K14548|0.0|vda:VDAG_06042|K14548 U3 small nucleolar RNA-associated protein 4 | (RefSeq) U3 small nucleolar RNA-associated protein	Ribosome biogenesis in eukaryotes (ko03008)	[R]	General function prediction only	WD domain, G-beta repeat	U3 small nucleolar RNA-associated protein 4 OS=Schizosaccharomyces pombe (strain 972 / ATCC 24843) OX=284812 GN=utp4 PE=3 SV=1	S	Function unknown	U3 small nucleolar RNA-associated protein [Verticillium dahliae VdLs.17]	biological process: metabolic process (GO:0008152);; biological process: cellular process (GO:0009987);; molecular function: binding (GO:0005488);; cellular component: intracellular (GO:0005622);; cellular component: cellular anatomical entity (GO:0110165);; biological process: biological regulation (GO:0065007);; cellular component: protein-containing complex (GO:0032991)
gene8067	VDAG_08193	204.357	9008	199.704	10070	209.145	9641	482.898	22793	477.374	22052	537.248	24841	2.79797541934714e-178	-1.74503	down	--	--	Cellular Component: integral component of membrane (GO:0016021);;	--	--	--	--	--	--	--	--	uncharacterized protein VDAG_08193 [Verticillium dahliae VdLs.17]	cellular component: cellular anatomical entity (GO:0110165)
NewGene_693	--	0.944019	86	0.7814279999999999	79	0.6231289999999999	56	0.91668	89	0.931836	79	1.11438	106	0.00118983473548987	-0.773172	down	--	--	--	--	--	--	--	--	--	--	--	hypothetical protein BN1708_013431, partial [Verticillium longisporum]	--
gene3637	VDAG_02612	7.18168	1172	7.4329	1387	7.2795	1242	2.49631	437	2.90086	496	2.81089	481	1.87618158681002e-25	0.957584499422258	up	--	--	--	--	--	--	--	--	--	--	--	uncharacterized protein VDAG_02612 [Verticillium dahliae VdLs.17]	--
gene1938	VDAG_00220	10.4026	635	9.48105	662	11.7693	751	13.5459	885	11.8841	760	13.2804	850	3.69844312859076e-13	-0.74844	down	--	--	Cellular Component: integral component of membrane (GO:0016021);;	--	--	[R]	General function prediction only	Putative serine esterase (DUF676)	Lipid droplet phospholipase 1 OS=Saccharomyces cerevisiae (strain ATCC 204508 / S288c) OX=559292 GN=LPL1 PE=1 SV=1	S	Function unknown	uncharacterized protein VDAG_00220 [Verticillium dahliae VdLs.17]	cellular component: cellular anatomical entity (GO:0110165)
gene6088	VDAG_09342	32.9493	1090	31.6944	1199	32.7948	1134	2.16048	77	1.907	67	2.60591	91	3.00225093349958e-148	3.39869547477997	up	[G]	Carbohydrate transport and metabolism	Molecular Function: catalytic activity (GO:0003824);;	--	--	--	--	Phosphoenolpyruvate phosphomutase	--	G	Carbohydrate transport and metabolism	uncharacterized protein VDAG_09342 [Verticillium dahliae VdLs.17]	molecular function: catalytic activity (GO:0003824)
gene10080	VDAG_06827	120.892	4658	119.387	5263	117.851	4749	159.145	6566	159.608	6445	167.532	6772	5.0589158652668e-57	-0.898612	down	[O]	Posttranslational modification, protein turnover, chaperones	Molecular Function: thioredoxin-disulfide reductase activity (GO:0004791);; Cellular Component: cytoplasm (GO:0005737);; Biological Process: removal of superoxide radicals (GO:0019430);;	K00384|1.58e-241|vda:VDAG_06827|K00384 thioredoxin reductase (NADPH) [EC:1.8.1.9] | (RefSeq) thioredoxin reductase	Selenocompound metabolism (ko00450)	[O]	Posttranslational modification, protein turnover, chaperones	Pyridine nucleotide-disulphide oxidoreductase	Thioredoxin reductase OS=Neurospora crassa (strain ATCC 24698 / 74-OR23-1A / CBS 708.71 / DSM 1257 / FGSC 987) OX=367110 GN=cys-9 PE=3 SV=1	O	Posttranslational modification, protein turnover, chaperones	thioredoxin reductase [Verticillium dahliae VdLs.17]	biological process: metabolic process (GO:0008152);; biological process: cellular process (GO:0009987);; biological process: response to stimulus (GO:0050896);; biological process: detoxification (GO:0098754);; molecular function: catalytic activity (GO:0003824);; molecular function: antioxidant activity (GO:0016209);; cellular component: cellular anatomical entity (GO:0110165)
gene6293	VDAG_06942	26.6668	1560	23.7656	1590	25.004	1530	36.0889	2260	35.4544	2173	43.5091	2669	2.08477990217956e-33	-1.06534	down	--	--	Cellular Component: integral component of membrane (GO:0016021);; Molecular Function: transferase activity, transferring glycosyl groups (GO:0016757);;	K05532|1.15e-236|vda:VDAG_06942|K05532 mannan polymerase II complex MNN11 subunit [EC:2.4.1.-] | (RefSeq) mannosyltransferase complex component	Various types of N-glycan biosynthesis (ko00513)	[GM]	Carbohydrate transport and metabolism;; Cell wall/membrane/envelope biogenesis	galactosyl transferase GMA12/MNN10 family	Alpha-1,2-galactosyltransferase OS=Schizosaccharomyces pombe (strain 972 / ATCC 24843) OX=284812 GN=gma12 PE=1 SV=1	--	--	mannosyltransferase complex component [Verticillium dahliae VdLs.17]	cellular component: cellular anatomical entity (GO:0110165);; molecular function: catalytic activity (GO:0003824)
gene2018	VDAG_00298	557.033	16793	530.275	18289	562.708	17742	231.68	7480	244.168	7715	241.692	7644	2.11181730909321e-37	0.743347356130335	up	--	--	Cellular Component: endoplasmic reticulum membrane (GO:0005789);; Biological Process: GPI anchor biosynthetic process (GO:0006506);; Cellular Component: integral component of membrane (GO:0016021);;	K05287|2.11e-178|vda:VDAG_00298|K05287 GPI ethanolamine phosphate transferase 2/3 subunit F | (RefSeq) glycosylphosphatidylinositol anchor biosynthesis protein	Glycosylphosphatidylinositol (GPI)-anchor biosynthesis (ko00563)	[MO]	Cell wall/membrane/envelope biogenesis;; Posttranslational modification, protein turnover, chaperones	GPI biosynthesis protein family Pig-F	Glycosylphosphatidylinositol anchor biosynthesis protein 11 OS=Neurospora crassa (strain ATCC 24698 / 74-OR23-1A / CBS 708.71 / DSM 1257 / FGSC 987) OX=367110 GN=gpi-11 PE=3 SV=1	--	--	glycosylphosphatidylinositol anchor biosynthesis protein [Verticillium dahliae VdLs.17]	cellular component: cellular anatomical entity (GO:0110165);; biological process: metabolic process (GO:0008152);; biological process: cellular process (GO:0009987)
gene6787	VDAG_07413	98.8322	2876	102.819	3423	97.3039	2962	1763.46	54953	1715.82	52327	1836.87	56073	0	-4.60909	down	--	--	--	--	--	--	--	--	--	--	--	conserved hypothetical protein [Verticillium alfalfae VaMs.102]	--
gene6068	VDAG_09324	5.09407	375	4.90652	413	4.88579	376	5.06377	399	4.94372	382	6.29478	486	8.99234283225963e-07	-0.588137	down	[Q]	Secondary metabolites biosynthesis, transport and catabolism	Molecular Function: oxidoreductase activity, acting on single donors with incorporation of molecular oxygen, incorporation of two atoms of oxygen (GO:0016702);; Molecular Function: metal ion binding (GO:0046872);;	K17842|0.0|vda:VDAG_09324|K17842 torulene dioxygenase [EC:1.13.11.59] | (RefSeq) carotenoid cleavage dioxygenase	Carotenoid biosynthesis (ko00906)	--	--	Retinal pigment epithelial membrane protein	--	Q	Secondary metabolites biosynthesis, transport and catabolism	carotenoid cleavage dioxygenase [Verticillium dahliae VdLs.17]	biological process: metabolic process (GO:0008152);; molecular function: catalytic activity (GO:0003824);; molecular function: binding (GO:0005488)
gene10708	VDAG_08406	16.2077	942	16.0979	1070	15.1119	918	5.95287	371	7.74549	472	6.46053	394	5.67541347287868e-12	0.774612884032193	up	--	--	Molecular Function: DNA-binding transcription factor activity, RNA polymerase II-specific (GO:0000981);; Molecular Function: zinc ion binding (GO:0008270);; Cellular Component: host cell nucleus (GO:0042025);;	--	--	--	--	Fungal Zn(2)-Cys(6) binuclear cluster domain	Uncharacterized transcriptional regulatory protein C1327.01c OS=Schizosaccharomyces pombe (strain 972 / ATCC 24843) OX=284812 GN=SPAC1327.01c PE=1 SV=2	L	Replication, recombination and repair	uncharacterized protein VDAG_08406 [Verticillium dahliae VdLs.17]	biological process: biological regulation (GO:0065007);; molecular function: transcription regulator activity (GO:0140110);; molecular function: binding (GO:0005488);; cellular component: cellular anatomical entity (GO:0110165)
gene3774	VDAG_02745	4.32461	283	5.08684	381	4.54269	311	2.00482	141	2.04959	141	1.87033	129	1.6373802813224e-07	0.77457740434006	up	--	--	Molecular Function: hydrolase activity (GO:0016787);;	K10759|0.0|vda:VDAG_02745|K10759 tannase [EC:3.1.1.20] | (RefSeq) tannase	--	--	--	Tannase and feruloyl esterase	Tannase OS=Aspergillus oryzae (strain ATCC 42149 / RIB 40) OX=510516 GN=AO090103000074 PE=1 SV=1	G	Carbohydrate transport and metabolism	tannase [Verticillium dahliae VdLs.17]	molecular function: catalytic activity (GO:0003824)
gene649	VDAG_01445	35.5176	1665	34.1111	1829	35.5015	1741	14.5333	730	16.4761	810	15.7979	777	4.50561883615867e-18	0.708883643084057	up	--	--	--	--	--	--	--	--	--	--	--	uncharacterized protein VDAG_01445 [Verticillium dahliae VdLs.17]	--
gene4517	VDAG_04028	115.645	1710	115.975	1962	116.408	1800	44.1421	699	41.741	647	39.223	609	8.56375791357201e-35	1.01722419560876	up	--	--	--	--	--	--	--	--	--	--	--	uncharacterized protein VDAG_04028 [Verticillium dahliae VdLs.17]	--
gene9939	VDAG_06690	590.792	17009	543.722	17908	575.376	17324	655.025	20194	648.282	19560	777.253	23474	9.49864159097263e-23	-0.739616	down	[J]	Translation, ribosomal structure and biogenesis	Molecular Function: RNA binding (GO:0003723);; Molecular Function: structural constituent of ribosome (GO:0003735);; Biological Process: translation (GO:0006412);; Cellular Component: cytosolic large ribosomal subunit (GO:0022625);;	K02885|5.71e-128|vda:VDAG_06690|K02885 large subunit ribosomal protein L19e | (RefSeq) 60S ribosomal protein L19	Ribosome (ko03010)	[J]	Translation, ribosomal structure and biogenesis	Ribosomal protein L19e	60S ribosomal protein L19-B OS=Schizosaccharomyces pombe (strain 972 / ATCC 24843) OX=284812 GN=rpl1902 PE=2 SV=2	J	Translation, ribosomal structure and biogenesis	60S ribosomal protein L19 [Verticillium dahliae VdLs.17]	molecular function: binding (GO:0005488);; molecular function: structural molecule activity (GO:0005198);; biological process: metabolic process (GO:0008152);; biological process: cellular process (GO:0009987);; cellular component: intracellular (GO:0005622);; cellular component: protein-containing complex (GO:0032991);; cellular component: cellular anatomical entity (GO:0110165)
gene1965	VDAG_00247	178.905	2624	151.689	2546	165.291	2536	261.058	4101	242.547	3729	290.355	4468	1.47630522068266e-42	-1.13641	down	[J]	Translation, ribosomal structure and biogenesis	Molecular Function: RNA binding (GO:0003723);; Cellular Component: nucleolus (GO:0005730);; Biological Process: ribosome biogenesis (GO:0042254);; Cellular Component: ribonucleoprotein complex (GO:1990904);;	K12845|3.57e-80|val:VDBG_00634|K12845 U4/U6 small nuclear ribonucleoprotein SNU13 | (RefSeq) small nucleolar ribonucleoprotein SNU13	Ribosome biogenesis in eukaryotes (ko03008);; Spliceosome (ko03040)	[AJ]	RNA processing and modification;; Translation, ribosomal structure and biogenesis	Ribosomal protein L7Ae/L30e/S12e/Gadd45 family	13 kDa ribonucleoprotein-associated protein OS=Yarrowia lipolytica (strain CLIB 122 / E 150) OX=284591 GN=SNU13 PE=3 SV=1	--	--	small nucleolar ribonucleoprotein SNU13 [Verticillium alfalfae VaMs.102]	molecular function: binding (GO:0005488);; cellular component: intracellular (GO:0005622);; cellular component: cellular anatomical entity (GO:0110165);; biological process: cellular process (GO:0009987);; cellular component: protein-containing complex (GO:0032991)
gene8757	VDAG_02217	2.93999	223	2.35866	205	2.41201	191	0.14845	13	0.354383	29	0.302655	25	1.44405523383365e-25	2.74366610033255	up	--	--	--	--	--	--	--	--	--	--	--	uncharacterized protein VDAG_02217 [Verticillium dahliae VdLs.17]	--
gene7218	VDAG_08937	21.358	495	17.1315	454	17.5732	426	24.2025	601	22.725	552	29.0473	706	1.71082003472995e-13	-0.896589	down	--	--	Biological Process: chromatin remodeling (GO:0006338);; Cellular Component: Ino80 complex (GO:0031011);;	K11667|4.02e-135|vda:VDAG_08937|K11667 INO80 complex subunit C | (RefSeq) hypothetical protein	--	[S]	Function unknown	YL1 nuclear protein C-terminal domain	Chromatin-remodeling complex subunit ies6 OS=Schizosaccharomyces pombe (strain 972 / ATCC 24843) OX=284812 GN=ies6 PE=3 SV=1	S	Function unknown	uncharacterized protein VDAG_08937 [Verticillium dahliae VdLs.17]	biological process: cellular process (GO:0009987);; cellular component: intracellular (GO:0005622);; cellular component: protein-containing complex (GO:0032991);; cellular component: cellular anatomical entity (GO:0110165)
gene10596	VDAG_08297	74.2877	2727	71.2965	2994	74.0275	2842	35.4203	1393	28.9762	1115	36.0382	1388	1.07574281936746e-14	0.671373708595397	up	[F]	Nucleotide transport and metabolism	Biological Process: nucleoside metabolic process (GO:0009116);;	K00761|5.21e-179|vda:VDAG_08297|K00761 uracil phosphoribosyltransferase [EC:2.4.2.9] | (RefSeq) uracil phosphoribosyltransferase	Pyrimidine metabolism (ko00240)	[TZ]	Signal transduction mechanisms;; Cytoskeleton	Uracil phosphoribosyltransferase	Uracil phosphoribosyltransferase OS=Saccharomyces cerevisiae (strain ATCC 204508 / S288c) OX=559292 GN=FUR1 PE=1 SV=2	--	--	uracil phosphoribosyltransferase [Verticillium dahliae VdLs.17]	biological process: metabolic process (GO:0008152);; biological process: cellular process (GO:0009987)
gene1279	VDAG_04500	56.4192	2489	52.6512	2658	56.4863	2607	19.6292	928	19.5737	905	20.2461	937	1.46830251416772e-45	1.01956058345331	up	--	--	Molecular Function: catalytic activity (GO:0003824);;	--	--	[IE]	Lipid transport and metabolism;; Amino acid transport and metabolism	NAD dependent epimerase/dehydratase family	--	--	--	NAD dependent epimerase/dehydratase family protein [Verticillium dahliae VdLs.17]	molecular function: catalytic activity (GO:0003824)
gene6413	VDAG_07056	62.8193	6952	63.6174	8054	64.483	7463	70.9448	8407	77.7694	9019	71.4016	8289	2.53896706375052e-23	-0.663415	down	--	--	Molecular Function: metalloendopeptidase activity (GO:0004222);; Cellular Component: integral component of membrane (GO:0016021);;	--	--	[O]	Posttranslational modification, protein turnover, chaperones	Metallo-peptidase family M12	Disintegrin and metalloproteinase domain-containing protein B OS=Neosartorya fumigata (strain ATCC MYA-4609 / Af293 / CBS 101355 / FGSC A1100) OX=330879 GN=ADM-B PE=3 SV=2	O	Posttranslational modification, protein turnover, chaperones	zinc metalloprotease mde10 [Verticillium dahliae VdLs.17]	biological process: metabolic process (GO:0008152);; molecular function: catalytic activity (GO:0003824);; cellular component: cellular anatomical entity (GO:0110165)
gene6130	VDAG_09384	0.555184	88	0.473815	86	0.668558	111	0.101644	18	0.076858	13	0.038855	7	6.4034666287074e-12	2.44400950119374	up	--	--	--	--	--	--	--	Cytochrome b5-like Heme/Steroid binding domain	--	A	RNA processing and modification	uncharacterized protein VDAG_09384 [Verticillium dahliae VdLs.17]	--
gene5849	VDAG_09109	985.583	28986	904.803	30442	927.91	28541	1915.65	60332	1754.33	54073	2110.13	65101	6.42707353557219e-97	-1.49297	down	--	--	--	--	--	--	--	--	--	--	--	uncharacterized protein VDAG_09109 [Verticillium dahliae VdLs.17]	--
gene8380	VDAG_01852	16.4677	267	13.9557	259	16.0671	272	5.59818	97	5.08487	87	6.35421	108	1.89312280445304e-09	0.987565546823415	up	--	--	--	--	--	--	--	Cerato-platanin	Protein SnodProt1 OS=Phaeosphaeria nodorum (strain SN15 / ATCC MYA-4574 / FGSC 10173) OX=321614 GN=SNOG_13722 PE=2 SV=1	S	Function unknown	SnodProt1 [Verticillium dahliae VdLs.17]	--
gene7692	VDAG_03342	58.9057	3052	55.3766	3282	60.2666	3265	0	0	0.072704	4	0.241214	14	2.85404206065266e-15	8.59772969434236	up	[P]	Inorganic ion transport and metabolism	Molecular Function: inorganic phosphate transmembrane transporter activity (GO:0005315);; Biological Process: phosphate ion transport (GO:0006817);; Cellular Component: integral component of membrane (GO:0016021);;	K14640|0.0|vda:VDAG_03342|K14640 solute carrier family 20 (sodium-dependent phosphate transporter) | (RefSeq) phosphate-repressible phosphate permease	--	[P]	Inorganic ion transport and metabolism	Phosphate transporter family	Phosphate-repressible phosphate permease pho-4 OS=Neurospora crassa (strain ATCC 24698 / 74-OR23-1A / CBS 708.71 / DSM 1257 / FGSC 987) OX=367110 GN=pho-4 PE=1 SV=1	P	Inorganic ion transport and metabolism	phosphate-repressible phosphate permease [Verticillium dahliae VdLs.17]	biological process: cellular process (GO:0009987);; biological process: localization (GO:0051179);; molecular function: transporter activity (GO:0005215);; cellular component: cellular anatomical entity (GO:0110165)
gene793	VDAG_01585	8.56288	147	10.4866	206	9.75545	175	69.642	1277	66.1579	1187	71.9163	1291	2.92553633927796e-215	-3.29967	down	--	--	--	--	--	--	--	--	--	--	--	uncharacterized protein VDAG_01585 [Verticillium dahliae VdLs.17]	--
gene4613	VDAG_04603	352.787	26979	348.728	30509	339.637	27165	124.745	10216	128.442	10295	122.719	9845	7.95848449210472e-68	1.01165807151864	up	--	--	--	--	--	--	--	Zinc finger, C2H2 type	--	S	Function unknown	zinc finger protein [Verticillium dahliae VdLs.17]	--
gene4700	VDAG_04687	7.47349	567	7.6506	664	7.86418	624	1.46725	120	2.18569	174	1.55812	124	1.59469533242644e-30	1.67970092395522	up	--	--	Molecular Function: DNA-binding transcription factor activity, RNA polymerase II-specific (GO:0000981);; Molecular Function: DNA binding (GO:0003677);; Cellular Component: nucleus (GO:0005634);; Biological Process: transcription, DNA-templated (GO:0006351);; Molecular Function: zinc ion binding (GO:0008270);; Cellular Component: host cell nucleus (GO:0042025);;	--	--	--	--	Fungal specific transcription factor domain	--	B	Chromatin structure and dynamics	uncharacterized protein VDAG_04687 [Verticillium dahliae VdLs.17]	biological process: biological regulation (GO:0065007);; molecular function: transcription regulator activity (GO:0140110);; molecular function: binding (GO:0005488);; cellular component: intracellular (GO:0005622);; cellular component: cellular anatomical entity (GO:0110165);; biological process: metabolic process (GO:0008152);; biological process: cellular process (GO:0009987)
gene9016	VDAG_09533	0.507523	56	0.562456	71	0.470866	55	0.205998	25	0.16372	19	0.258459	30	0.00967621129271402	0.829728445542255	up	[Q]	Secondary metabolites biosynthesis, transport and catabolism	Molecular Function: catalytic activity (GO:0003824);;	K14859|7.43e-68|scm:SCHCODRAFT_255991|K14859 ribosome biogenesis protein SSF1/2 | (RefSeq) hypothetical protein	--	--	--	AMP-binding enzyme	Adenylate-forming reductase OS=Aspergillus terreus (strain NIH 2624 / FGSC A1156) OX=341663 GN=ATEG_03630 PE=1 SV=1	I	Lipid transport and metabolism	uncharacterized protein VDAG_09533 [Verticillium dahliae VdLs.17]	molecular function: catalytic activity (GO:0003824)
gene7567	VDAG_03219	29.3317	2827	28.295	3120	28.5583	2879	34.2636	3537	34.0271	3437	34.4304	3481	4.01846276136129e-32	-0.711045	down	[P]	Inorganic ion transport and metabolism	--	K17261|3.36e-18|ppl:POSPLDRAFT_127413|K17261 adenylyl cyclase-associated protein | (RefSeq) hypothetical adenylyl cyclase associated protein	--	--	--	PhoD related phosphatase	Uncharacterized protein YGR266W OS=Saccharomyces cerevisiae (strain ATCC 204508 / S288c) OX=559292 GN=YGR266W PE=1 SV=1	--	--	uncharacterized protein VDAG_03219 [Verticillium dahliae VdLs.17]	--
gene7194	VDAG_08914	8.23736	645	8.28506	742	7.47505	612	12.5911	1055	12.0492	988	13.058	1072	2.43859884540775e-37	-1.10764	down	--	--	--	--	--	--	--	--	--	--	--	uncharacterized protein VDAG_08914 [Verticillium dahliae VdLs.17]	--
gene1507	VDAG_08853	59.3914	3263	51.6831	3249	58.6882	3373	70.8875	4171	70.5766	4064	77.3992	4461	3.6906168552467e-29	-0.824234	down	--	--	Cellular Component: Golgi transport complex (GO:0017119);;	K20295|2.62e-302|vda:VDAG_08853|K20295 conserved oligomeric Golgi complex subunit 8 | (RefSeq) hypothetical protein	--	--	--	Dor1-like family	--	U	Intracellular trafficking, secretion, and vesicular transport	uncharacterized protein VDAG_08853 [Verticillium dahliae VdLs.17]	cellular component: protein-containing complex (GO:0032991)
gene4560	VDAG_04070	85.2019	5643	77.9748	5908	85.4451	5919	98.0062	6951	91.6539	6362	108.262	7522	6.82995046084804e-23	-0.717968	down	--	--	Molecular Function: protein binding (GO:0005515);;	K11650|0.0|vda:VDAG_04070|K11650 SWI/SNF-related matrix-associated actin-dependent regulator of chromatin subfamily D | (RefSeq) hypothetical protein	--	[BK]	Chromatin structure and dynamics;; Transcription	SWIB/MDM2 domain	SWI/SNF and RSC complexes subunit ssr3 OS=Schizosaccharomyces pombe (strain 972 / ATCC 24843) OX=284812 GN=ssr3 PE=1 SV=1	--	--	uncharacterized protein VDAG_04070 [Verticillium dahliae VdLs.17]	molecular function: binding (GO:0005488)
gene6347	VDAG_06995	2.21663	205	2.24614	238	2.01128	195	0.831743	83	0.57552	56	0.568968	56	3.4660617732022e-10	1.24259349673116	up	[G]	Carbohydrate transport and metabolism	Molecular Function: alpha-mannosidase activity (GO:0004559);; Biological Process: mannose metabolic process (GO:0006013);; Molecular Function: carbohydrate binding (GO:0030246);;	K01191|0.0|vda:VDAG_06995|K01191 alpha-mannosidase [EC:3.2.1.24] | (RefSeq) alpha-mannosidase	Other glycan degradation (ko00511)	[G]	Carbohydrate transport and metabolism	Glycosyl hydrolases family 38 C-terminal domain	Alpha-mannosidase OS=Schizosaccharomyces pombe (strain 972 / ATCC 24843) OX=284812 GN=ams1 PE=3 SV=1	G	Carbohydrate transport and metabolism	alpha-mannosidase [Verticillium dahliae VdLs.17]	molecular function: catalytic activity (GO:0003824);; biological process: metabolic process (GO:0008152);; molecular function: binding (GO:0005488)
gene9815	VDAG_06257	31.0008	740	24.9618	682	27.7966	694	32.9773	843	30.0442	752	34.7631	871	2.19385371647633e-11	-0.682397	down	[O]	Posttranslational modification, protein turnover, chaperones	Molecular Function: peptide-methionine (S)-S-oxide reductase activity (GO:0008113);;	K07304|2.74e-154|vda:VDAG_06257|K07304 peptide-methionine (S)-S-oxide reductase [EC:1.8.4.11] | (RefSeq) peptide methionine sulfoxide reductase msrB/msrA	--	[O]	Posttranslational modification, protein turnover, chaperones	Peptide methionine sulfoxide reductase	Probable peptide methionine sulfoxide reductase OS=Schizosaccharomyces pombe (strain 972 / ATCC 24843) OX=284812 GN=mxr1 PE=3 SV=2	O	Posttranslational modification, protein turnover, chaperones	peptide methionine sulfoxide reductase msrB/msrA [Verticillium dahliae VdLs.17]	biological process: metabolic process (GO:0008152);; molecular function: catalytic activity (GO:0003824)
gene1205	VDAG_04428	334.955	5030	300.918	5169	323.798	5085	353.164	5679	324.234	5103	412.236	6494	7.90103444026086e-14	-0.639761	down	--	--	Cellular Component: mitochondrial proton-transporting ATP synthase complex, coupling factor F(o) (GO:0000276);; Biological Process: ATP synthesis coupled proton transport (GO:0015986);;	K02141|1.05e-78|val:VDBG_04885|K02141 F-type H+-transporting ATPase subunit h | (RefSeq) ATP synthase H chain	Oxidative phosphorylation (ko00190)	--	--	ATP synthase complex subunit h	--	S	Function unknown	ATP synthase H chain [Verticillium alfalfae VaMs.102]	cellular component: intracellular (GO:0005622);; cellular component: protein-containing complex (GO:0032991);; cellular component: cellular anatomical entity (GO:0110165);; biological process: metabolic process (GO:0008152);; biological process: cellular process (GO:0009987);; biological process: localization (GO:0051179)
gene2481	VDAG_00750	1.63251	70	1.3625	67	1.36053	61	2.65807	121	2.93267	131	2.87782	128	2.38154214068077e-12	-1.40588	down	--	--	--	K23010|2.05e-65|npa:UCRNP2_7335|K23010 metalloendopeptidase OMA1, mitochondrial [EC:3.4.24.-] | (RefSeq) putative tam domain methyltransferase protein	--	--	--	Methyltransferase domain	Methyltransferase pytC OS=Aspergillus terreus OX=33178 GN=pytC PE=2 SV=1	S	Function unknown	uncharacterized protein VDAG_00750 [Verticillium dahliae VdLs.17]	--
gene4989	VDAG_09712	22.4347	839	19.4611	832	21.8473	854	74.0702	2964	67.7851	2655	77.4473	3036	9.2963559866682e-168	-2.24046	down	--	--	Molecular Function: ATP transmembrane transporter activity (GO:0005347);; Cellular Component: integral component of membrane (GO:0016021);;	K15100|6.56e-229|vda:VDAG_09712|K15100 solute carrier family 25 (mitochondrial citrate transporter), member 1 | (RefSeq) succinate/fumarate mitochondrial transporter	--	[C]	Energy production and conversion	Mitochondrial carrier protein	Succinate/fumarate mitochondrial transporter OS=Saccharomyces cerevisiae (strain ATCC 204508 / S288c) OX=559292 GN=SFC1 PE=1 SV=2	C	Energy production and conversion	succinate/fumarate mitochondrial transporter [Verticillium dahliae VdLs.17]	biological process: cellular process (GO:0009987);; biological process: localization (GO:0051179);; molecular function: transporter activity (GO:0005215);; cellular component: cellular anatomical entity (GO:0110165)
gene5004	VDAG_09727	15.1463	843	16.9676	1080	16.1946	943	3.56971	213	3.92604	229	2.97286	174	1.49088101493979e-46	1.74649737888931	up	--	--	--	K19356|5.50e-42|cci:CC1G_09526|K19356 lytic cellulose monooxygenase (C1-hydroxylating) [EC:1.14.99.54] | (RefSeq) endoglucanase-4	--	--	--	Glycosyl hydrolase family 61	Polysaccharide monooxygenase Cel61a OS=Myceliophthora thermophila (strain ATCC 42464 / BCRC 31852 / DSM 1799) OX=573729 GN=Cel61a PE=1 SV=1	O	Posttranslational modification, protein turnover, chaperones	cellulose-growth-specific protein [Verticillium dahliae VdLs.17]	--
gene2059	VDAG_00338	177.194	8285	166.14	8887	181.432	8872	42.1525	2111	43.9961	2156	44.4477	2180	1.4117680918296e-129	1.54860360515847	up	--	--	--	--	--	--	--	--	--	--	--	uncharacterized protein VDAG_00338 [Verticillium dahliae VdLs.17]	--
gene91	VDAG_00896	19.1986	2322	18.6911	2586	18.7226	2369	5.46125	708	5.85306	742	4.1553	528	4.15821541208573e-35	1.4106158050767	up	--	--	Molecular Function: aspartic-type endopeptidase activity (GO:0004190);; Biological Process: lipid metabolic process (GO:0006629);; Molecular Function: phosphoric diester hydrolase activity (GO:0008081);;	K06653|0.0|vda:VDAG_00896|K06653 CDK inhibitor PHO81 | (RefSeq) ankyrin repeat protein nuc-2	Cell cycle - yeast (ko04111)	[P]	Inorganic ion transport and metabolism	Ankyrin repeats (many copies)	Ankyrin repeat protein nuc-2 OS=Neurospora crassa (strain ATCC 24698 / 74-OR23-1A / CBS 708.71 / DSM 1257 / FGSC 987) OX=367110 GN=nuc-2 PE=4 SV=2	P	Inorganic ion transport and metabolism	ankyrin repeat protein nuc-2 [Verticillium dahliae VdLs.17]	biological process: metabolic process (GO:0008152);; molecular function: catalytic activity (GO:0003824)
gene10645	VDAG_08345	2.06368	87	2.24383	108	1.95378	86	0.856599	39	1.02321	45	1.13834	50	0.0160889732307874	0.598602256218299	up	[F]	Nucleotide transport and metabolism	Molecular Function: phosphoribosylamine-glycine ligase activity (GO:0004637);; Molecular Function: ATP binding (GO:0005524);; Biological Process: purine nucleobase biosynthetic process (GO:0009113);; Molecular Function: metal ion binding (GO:0046872);;	K11788|6.48e-70|ssl:SS1G_00306|K11788 phosphoribosylamine--glycine ligase / phosphoribosylformylglycinamidine cyclo-ligase [EC:6.3.4.13 6.3.3.1] | (RefSeq) hypothetical protein	Purine metabolism (ko00230)	[F]	Nucleotide transport and metabolism	Phosphoribosylglycinamide synthetase, ATP-grasp (A) domain	Bifunctional purine biosynthetic protein ADE1 OS=Yarrowia lipolytica (strain CLIB 122 / E 150) OX=284591 GN=ADE1 PE=3 SV=1	F	Nucleotide transport and metabolism	phosphoribosylamine-glycine ligase [Verticillium dahliae VdLs.17]	molecular function: catalytic activity (GO:0003824);; molecular function: binding (GO:0005488);; biological process: metabolic process (GO:0008152);; biological process: cellular process (GO:0009987)
gene7630	VDAG_03280	19.5301	398	18.1085	422	22.1746	473	8.30937	182	8.46054	181	9.89788	212	2.04876815969729e-07	0.704614558596172	up	--	--	Molecular Function: DNA-directed 5'-3' RNA polymerase activity (GO:0003899);; Biological Process: transcription, DNA-templated (GO:0006351);;	K03022|2.93e-132|vda:VDAG_03280|K03022 DNA-directed RNA polymerase III subunit RPC8 | (RefSeq) DNA-directed RNA polymerase III subunit 22.9 kDa polypeptide	RNA polymerase (ko03020)	[K]	Transcription	RNA polymerase III subunit Rpc25	DNA-directed RNA polymerase III subunit RPC8 OS=Saccharomyces cerevisiae (strain ATCC 204508 / S288c) OX=559292 GN=RPC25 PE=1 SV=1	K	Transcription	DNA-directed RNA polymerase III subunit 22.9 kDa polypeptide [Verticillium dahliae VdLs.17]	molecular function: catalytic activity (GO:0003824);; biological process: metabolic process (GO:0008152);; biological process: cellular process (GO:0009987)
gene7030	VDAG_07652	15.5689	577	14.5605	618	16.5056	640	20.4247	811	20.8442	810	25.2842	983	5.94893080550264e-21	-0.969768	down	--	--	Molecular Function: metal ion binding (GO:0046872);;	K15455|7.50e-62|vda:VDAG_07652|K15455 diphthamide biosynthesis protein 3 | (RefSeq) diphthamide biosynthesis protein	--	[S]	Function unknown	CSL zinc finger	Diphthamide biosynthesis protein 3 OS=Gibberella zeae (strain PH-1 / ATCC MYA-4620 / FGSC 9075 / NRRL 31084) OX=229533 GN=DPH3 PE=3 SV=2	S	Function unknown	diphthamide biosynthesis protein [Verticillium dahliae VdLs.17]	molecular function: binding (GO:0005488)
gene2190	VDAG_00466	9.06128	258	9.42549	307	11.2201	334	3.86915	118	3.88423	116	4.79345	143	8.52677402641636e-07	0.787104199114907	up	--	--	Cellular Component: integral component of membrane (GO:0016021);;	--	--	--	--	--	--	--	--	uncharacterized protein VDAG_00466 [Verticillium dahliae VdLs.17]	cellular component: cellular anatomical entity (GO:0110165)
gene10353	VDAG_10315	10.1373	1537	10.0061	1735	9.49484	1505	15.769	2560	17.2514	2740	14.6861	2335	2.42275182268061e-41	-1.14532	down	--	--	Cellular Component: cellular_component (GO:0005575);; Cellular Component: intracellular (GO:0005622);; Cellular Component: obsolete cell (GO:0005623);; Cellular Component: nucleus (GO:0005634);; Cellular Component: nucleolus (GO:0005730);; Biological Process: nucleobase-containing compound metabolic process (GO:0006139);; Biological Process: cellular aromatic compound metabolic process (GO:000672…	K14862|0.0|val:VDBG_06902|K14862 nucleolar pre-ribosomal-associated protein 2 | (RefSeq) hypothetical protein	--	--	--	Urb2/Npa2 family	--	S	Function unknown	uncharacterized protein VDAG_10315, partial [Verticillium dahliae VdLs.17]	cellular component: intracellular (GO:0005622);; cellular component: cellular anatomical entity (GO:0110165);; biological process: metabolic process (GO:0008152);; biological process: cellular process (GO:0009987)
gene4960	VDAG_04938	0.804148	40	0.903068	52	1.08562	57	0.334499	18	0.23159	13	0.251537	14	0.000847600160586116	1.25939815850238	up	--	--	--	--	--	--	--	--	--	O	Posttranslational modification, protein turnover, chaperones	uncharacterized protein VDAG_04938 [Verticillium dahliae VdLs.17]	--
gene7033	VDAG_07654	8.49586	517	6.4236	447	7.20829	459	1.82657	119	1.78976	114	2.42157	155	2.26289474958624e-19	1.41516221027425	up	[O]	Posttranslational modification, protein turnover, chaperones	--	K06640|1.71e-67|fpu:FPSE_11708|K06640 serine/threonine-protein kinase ATR [EC:2.7.11.1] | (RefSeq) hypothetical protein	--	--	--	Hsp70 protein	--	O	Posttranslational modification, protein turnover, chaperones	uncharacterized protein VDAG_07654 [Verticillium dahliae VdLs.17]	--
gene2006	VDAG_00286	19.5424	1913	19.9536	2235	18.7746	1923	29.7284	3117	32.311	3315	30.4857	3131	4.81900787971239e-56	-1.12462	down	[C]	Energy production and conversion	Molecular Function: aconitate hydratase activity (GO:0003994);; Cellular Component: mitochondrion (GO:0005739);; Biological Process: tricarboxylic acid cycle (GO:0006099);; Molecular Function: metal ion binding (GO:0046872);; Molecular Function: 4 iron, 4 sulfur cluster binding (GO:0051539);;	K17450|0.0|vda:VDAG_00286|K17450 homoaconitase [EC:4.2.1.-] | (RefSeq) aconitate hydratase	Lysine biosynthesis (ko00300);; 2-Oxocarboxylic acid metabolism (ko01210);; Biosynthesis of amino acids (ko01230)	[CE]	Energy production and conversion;; Amino acid transport and metabolism	Aconitase family (aconitate hydratase)	Putative aconitate hydratase, mitochondrial OS=Neosartorya fumigata (strain ATCC MYA-4609 / Af293 / CBS 101355 / FGSC A1100) OX=330879 GN=acoB PE=2 SV=1	--	--	aconitate hydratase [Verticillium dahliae VdLs.17]	molecular function: catalytic activity (GO:0003824);; cellular component: intracellular (GO:0005622);; cellular component: cellular anatomical entity (GO:0110165);; biological process: metabolic process (GO:0008152);; molecular function: binding (GO:0005488)
gene3963	VDAG_02928	29.8031	1482	31.9945	1820	30.6189	1592	61.0441	3250	62.8527	3274	60.6388	3162	2.20526524694427e-97	-1.45457	down	--	--	--	--	--	--	--	--	--	--	--	uncharacterized protein VDAG_02928 [Verticillium dahliae VdLs.17]	--
gene1402	VDAG_08751	37.3959	1502	37.2521	1712	38.1905	1604	53.1591	2287	55.5309	2338	53.0428	2235	2.05284838044993e-45	-0.977543	down	[R]	General function prediction only	Molecular Function: protein-arginine N-methyltransferase activity (GO:0016274);;	K11434|2.57e-254|vda:VDAG_08751|K11434 type I protein arginine methyltransferase [EC:2.1.1.319] | (RefSeq) HNRNP arginine N-methyltransferase	--	[OKT]	Posttranslational modification, protein turnover, chaperones;; Transcription;; Signal transduction mechanisms	Ribosomal protein L11 methyltransferase (PrmA)	Protein arginine N-methyltransferase 1 OS=Schizosaccharomyces pombe (strain 972 / ATCC 24843) OX=284812 GN=rmt1 PE=1 SV=2	--	--	HNRNP arginine N-methyltransferase [Verticillium dahliae VdLs.17]	biological process: metabolic process (GO:0008152);; biological process: cellular process (GO:0009987);; molecular function: catalytic activity (GO:0003824)
gene7118	VDAG_07737	3.54409	321	3.82739	397	4.3598	413	4.30077	418	4.35126	413	4.3447	413	2.09537790640751e-07	-0.605647	down	--	--	Molecular Function: DNA-binding transcription factor activity, RNA polymerase II-specific (GO:0000981);; Molecular Function: DNA binding (GO:0003677);; Cellular Component: nucleus (GO:0005634);; Biological Process: transcription, DNA-templated (GO:0006351);; Molecular Function: zinc ion binding (GO:0008270);; Cellular Component: host cell nucleus (GO:0042025);;	--	--	--	--	Fungal specific transcription factor domain	--	B	Chromatin structure and dynamics	uncharacterized protein VDAG_07737 [Verticillium dahliae VdLs.17]	biological process: biological regulation (GO:0065007);; molecular function: transcription regulator activity (GO:0140110);; molecular function: binding (GO:0005488);; cellular component: intracellular (GO:0005622);; cellular component: cellular anatomical entity (GO:0110165);; biological process: metabolic process (GO:0008152);; biological process: cellular process (GO:0009987)
gene1933	VDAG_00215	89.6674	2349	85.692	2568	90.9276	2491	119.739	3359	109.18	2997	117.111	3218	1.28774097105117e-35	-0.835614	down	--	--	Cellular Component: integral component of membrane (GO:0016021);;	--	--	--	--	Protein of unknown function (DUF1761)	UPF0591 membrane protein C15E1.02c OS=Schizosaccharomyces pombe (strain 972 / ATCC 24843) OX=284812 GN=SPAC15E1.02c PE=3 SV=1	S	Function unknown	uncharacterized protein VDAG_00215 [Verticillium dahliae VdLs.17]	cellular component: cellular anatomical entity (GO:0110165)
gene8357	VDAG_01829	0.693935	70	0.740613	86	0.730441	77	0.30246	33	0.335304	36	0.333908	36	0.0115668953596467	0.680880466857931	up	--	--	--	--	--	--	--	--	--	--	--	uncharacterized protein VDAG_01829 [Verticillium dahliae VdLs.17]	--
gene10504	VDAG_10229	51.0498	2795	47.2309	2959	51.1565	2930	233.8	13707	223.877	12845	240.738	13826	0	-2.68203	down	[S]	Function unknown	Cellular Component: integral component of membrane (GO:0016021);; Molecular Function: oxidoreductase activity (GO:0016491);;	--	--	[S]	Function unknown	Saccharopine dehydrogenase NADP binding domain	--	S	Function unknown	saccharopine dehydrogenase [Verticillium dahliae VdLs.17]	cellular component: cellular anatomical entity (GO:0110165);; molecular function: catalytic activity (GO:0003824)
NewGene_1386	--	2.58091	99	2.61702	114	2.4862	99	2.4291	99	2.48356	99	3.70487	148	0.00362587124961332	-0.615621	down	--	--	--	--	--	--	--	--	--	--	--	--	--
gene8136	VDAG_08262	215.003	5756	196.843	6029	203.849	5708	320.821	9198	311.621	8744	346.832	9741	1.34155221790616e-70	-1.12687	down	--	--	Cellular Component: outer membrane (GO:0019867);;	--	--	--	--	Glycine zipper 2TM domain	--	--	--	uncharacterized protein VDAG_08262 [Verticillium dahliae VdLs.17]	cellular component: cellular anatomical entity (GO:0110165)
gene5805	VDAG_09067	69.5051	4539	68.4203	5112	74.6075	5096	20.9959	1469	19.9838	1368	21.8943	1500	6.7903886936356e-79	1.29948561224437	up	--	--	Biological Process: N-glycan processing (GO:0006491);;	K08288|0.0|vda:VDAG_09067|K08288 protein kinase C substrate 80K-H | (RefSeq) glucosidase 2 subunit beta	Protein processing in endoplasmic reticulum (ko04141)	[T]	Signal transduction mechanisms	Glucosidase II beta subunit-like	Glucosidase 2 subunit beta OS=Ustilago maydis (strain 521 / FGSC 9021) OX=237631 GN=UMAG_12045 PE=3 SV=1	T	Signal transduction mechanisms	glucosidase 2 subunit beta [Verticillium dahliae VdLs.17]	biological process: metabolic process (GO:0008152);; biological process: cellular process (GO:0009987)
gene2338	VDAG_00610	11.9747	660	13.0526	823	13.3164	767	3.07259	182	2.86067	166	3.22536	187	2.42858861287607e-43	1.60357576234316	up	--	--	Molecular Function: mannosyltransferase activity (GO:0000030);; Cellular Component: integral component of membrane (GO:0016021);;	K03842|0.0|vda:VDAG_00610|K03842 beta-1,4-mannosyltransferase [EC:2.4.1.142] | (RefSeq) chitobiosyldiphosphodolichol beta-mannosyltransferase	N-Glycan biosynthesis (ko00510);; Various types of N-glycan biosynthesis (ko00513)	[O]	Posttranslational modification, protein turnover, chaperones	Glycosyl transferases group 1	Chitobiosyldiphosphodolichol beta-mannosyltransferase OS=Arthroderma benhamiae (strain ATCC MYA-4681 / CBS 112371) OX=663331 GN=ARB_01551 PE=3 SV=1	O	Posttranslational modification, protein turnover, chaperones	chitobiosyldiphosphodolichol beta-mannosyltransferase [Verticillium dahliae VdLs.17]	molecular function: catalytic activity (GO:0003824);; cellular component: cellular anatomical entity (GO:0110165)
gene8990	VDAG_09509	47.8887	2598	47.0392	2919	45.3436	2573	62.0527	3605	59.1978	3366	62.0409	3531	9.15966114518362e-41	-0.843482	down	[G]	Carbohydrate transport and metabolism	Cellular Component: integral component of membrane (GO:0016021);; Molecular Function: transmembrane transporter activity (GO:0022857);;	K08157|9.40e-43|psq:PUNSTDRAFT_69964|K08157 MFS transporter, DHA1 family, multidrug resistance protein | (RefSeq) MFS general substrate transporter	--	[R]	General function prediction only	Major Facilitator Superfamily	Efflux pump radE OS=Floropilus chiversii OX=2587399 GN=radE PE=3 SV=1	S	Function unknown	uncharacterized protein VDAG_09509 [Verticillium dahliae VdLs.17]	cellular component: cellular anatomical entity (GO:0110165);; molecular function: transporter activity (GO:0005215)
gene9622	VDAG_06068	10.749	256	11.5762	315	9.14936	228	16.646	424	13.2413	330	16.7523	418	1.42975372362375e-13	-1.02116	down	--	--	--	K18171|3.70e-138|vda:VDAG_06068|K18171 COX assembly mitochondrial protein 1 | (RefSeq) hypothetical protein	--	--	--	Cytochrome c oxidase biogenesis protein Cmc1 like	--	O	Posttranslational modification, protein turnover, chaperones	uncharacterized protein VDAG_06068 [Verticillium dahliae VdLs.17]	--
gene2780	VDAG_05524	254.769	37661	280.355	47412	259.398	40104	290.751	46027	318.645	49366	259.288	40209	3.60748539760643e-11	-0.587611	down	--	--	Molecular Function: RNA binding (GO:0003723);;	--	--	[I]	Lipid transport and metabolism	KH domain	Vigilin 1 OS=Schizosaccharomyces pombe (strain 972 / ATCC 24843) OX=284812 GN=vgl1 PE=1 SV=2	I	Lipid transport and metabolism	uncharacterized protein VDAG_05524 [Verticillium dahliae VdLs.17]	molecular function: binding (GO:0005488)
gene1278	VDAG_04499	160.369	5320	147.086	5582	149.541	5189	42.5373	1512	38.731	1347	50.7223	1766	5.4906658434853e-50	1.33494356207174	up	--	--	Molecular Function: actin binding (GO:0003779);; Cellular Component: cytoplasm (GO:0005737);; Cellular Component: F-actin capping protein complex (GO:0008290);; Biological Process: actin cytoskeleton organization (GO:0030036);; Biological Process: barbed-end actin filament capping (GO:0051016);;	K10365|1.10e-202|vda:VDAG_04499|K10365 capping protein (actin filament) muscle Z-line, beta | (RefSeq) F-actin-capping protein subunit beta	Endocytosis (ko04144)	[Z]	Cytoskeleton	F-actin capping protein, beta subunit	F-actin-capping protein subunit beta OS=Gibberella zeae (strain PH-1 / ATCC MYA-4620 / FGSC 9075 / NRRL 31084) OX=229533 GN=CAP2 PE=3 SV=1	Z	Cytoskeleton	F-actin-capping protein subunit beta [Verticillium dahliae VdLs.17]	molecular function: binding (GO:0005488);; cellular component: cellular anatomical entity (GO:0110165);; cellular component: protein-containing complex (GO:0032991);; biological process: cellular process (GO:0009987);; biological process: biological regulation (GO:0065007)
gene5164	VDAG_05006	1.7551	105	1.59484	109	1.30317	81	0.382363	25	0.200386	13	0.563111	36	1.60080017853472e-06	1.53233176329035	up	[R]	General function prediction only	Molecular Function: endonuclease activity (GO:0004519);; Molecular Function: exonuclease activity (GO:0004527);;	--	--	--	--	Endonuclease/Exonuclease/phosphatase family	--	G	Carbohydrate transport and metabolism	endonuclease/exonuclease/phosphatase family [Verticillium dahliae VdLs.17]	biological process: metabolic process (GO:0008152);; biological process: cellular process (GO:0009987);; molecular function: catalytic activity (GO:0003824)
gene2	VDAG_00812	6.92106	503	7.38237	614	6.51429	495	14.4264	1123	13.8323	1053	14.0055	1068	2.05565406127871e-61	-1.47806	down	--	--	Biological Process: transcription by RNA polymerase I (GO:0006360);;	--	--	--	--	DNA-directed RNA polymerase I subunit RPA34.5	--	U	Intracellular trafficking, secretion, and vesicular transport	uncharacterized protein VDAG_00812 [Verticillium dahliae VdLs.17]	biological process: metabolic process (GO:0008152);; biological process: cellular process (GO:0009987)
gene7234	VDAG_08953	4.12383	239	4.42029	293	4.43699	269	1.27438	79	0.695613	43	0.927183	57	1.28248972459351e-17	1.69482202157064	up	[GEPR]	Carbohydrate transport and metabolism;; Amino acid transport and metabolism;; Inorganic ion transport and metabolism;; General function prediction only	Cellular Component: integral component of membrane (GO:0016021);; Molecular Function: transmembrane transporter activity (GO:0022857);;	K08157|1.37e-16|lbc:LACBIDRAFT_304796|K08157 MFS transporter, DHA1 family, multidrug resistance protein | (RefSeq) MFS polyamine transporter	--	--	--	Major Facilitator Superfamily	--	S	Function unknown	multidrug transporter of the major facilitator superfamily [Verticillium dahliae VdLs.17]	cellular component: cellular anatomical entity (GO:0110165);; molecular function: transporter activity (GO:0005215)
gene567	VDAG_01364	9.69672	347	9.33636	382	9.85504	369	13.0248	499	13.1226	492	15.7218	590	3.65366569752562e-19	-0.991833	down	--	--	Cellular Component: exosome (RNase complex) (GO:0000178);; Molecular Function: RNA binding (GO:0003723);; Biological Process: RNA processing (GO:0006396);;	K07573|1.41e-216|vda:VDAG_01364|K07573 exosome complex component CSL4 | (RefSeq) 3'-5' exoribonuclease CSL4	RNA degradation (ko03018)	[J]	Translation, ribosomal structure and biogenesis	Exosome component EXOSC1/CSL4	Exosome complex component csl4 OS=Schizosaccharomyces pombe (strain 972 / ATCC 24843) OX=284812 GN=csl4 PE=3 SV=2	--	--	3'-5' exoribonuclease CSL4 [Verticillium dahliae VdLs.17]	cellular component: protein-containing complex (GO:0032991);; molecular function: binding (GO:0005488);; biological process: metabolic process (GO:0008152);; biological process: cellular process (GO:0009987)
gene5755	VDAG_05922	5.25649	246	5.56803	298	5.04198	247	1.1816	60	1.38139	68	1.46585	72	6.30701049756959e-18	1.51436063726944	up	--	--	--	--	--	--	--	Fungal specific transcription factor domain	--	S	Function unknown	uncharacterized protein VDAG_05922 [Verticillium dahliae VdLs.17]	--
gene2235	VDAG_00510	91.4184	11148	87.0651	12147	92.5212	11800	184.794	24132	186.051	23778	192.737	24656	5.25668566540709e-173	-1.51398	down	--	--	Cellular Component: cellular_component (GO:0005575);; Cellular Component: intracellular (GO:0005622);; Cellular Component: obsolete cell (GO:0005623);; Cellular Component: cytoplasm (GO:0005737);; Cellular Component: cytosol (GO:0005829);; Biological Process: regulation of mitotic cell cycle (GO:0007346);; Biological Process: biological_process (GO:0008150);; Biological Process: regulation of sig…	K15084|5.32e-165|bfu:BCIN_12g06470|K15084 solute carrier family 25 (mitochondrial carrier protein), member 16 | (RefSeq) hypothetical protein	--	--	--	Hamartin protein	Tuberous sclerosis 1 protein homolog OS=Schizosaccharomyces pombe (strain 972 / ATCC 24843) OX=284812 GN=tsc1 PE=1 SV=1	S	Function unknown	uncharacterized protein VDAG_00510 [Verticillium dahliae VdLs.17]	cellular component: intracellular (GO:0005622);; cellular component: cellular anatomical entity (GO:0110165);; biological process: biological regulation (GO:0065007);; biological process: signaling (GO:0023052);; cellular component: protein-containing complex (GO:0032991)
gene1580	VDAG_09897	92.706	3173	82.9211	3247	90.4181	3237	100.909	3698	94.0002	3372	114.05	4095	5.663316887581e-17	-0.672582	down	--	--	--	K17981|3.33e-213|vda:VDAG_09897|K17981 mitochondrial fission process protein 1 | (RefSeq) hypothetical protein	--	--	--	Mitochondrial 18 KDa protein (MTP18)	--	S	Function unknown	uncharacterized protein VDAG_09897 [Verticillium dahliae VdLs.17]	--
gene7924	VDAG_08056	8.94945	495	7.17721	454	8.45482	489	2.88738	171	3.34715	194	3.04945	177	3.27401568471448e-12	0.944858623836889	up	[I]	Lipid transport and metabolism	Molecular Function: phosphomevalonate kinase activity (GO:0004631);; Molecular Function: ATP binding (GO:0005524);; Biological Process: steroid biosynthetic process (GO:0006694);; Biological Process: isopentenyl diphosphate biosynthetic process, mevalonate pathway (GO:0019287);;	K00938|1.04e-308|vda:VDAG_08056|K00938 phosphomevalonate kinase [EC:2.7.4.2] | (RefSeq) phosphomevalonate kinase	Terpenoid backbone biosynthesis (ko00900)	[I]	Lipid transport and metabolism	GHMP kinases N terminal domain	Phosphomevalonate kinase OS=Saccharomyces cerevisiae (strain ATCC 204508 / S288c) OX=559292 GN=ERG8 PE=1 SV=2	I	Lipid transport and metabolism	phosphomevalonate kinase [Verticillium dahliae VdLs.17]	biological process: metabolic process (GO:0008152);; biological process: cellular process (GO:0009987);; molecular function: catalytic activity (GO:0003824);; molecular function: binding (GO:0005488)
gene368	VDAG_01169	4.35552	284	3.31517	247	3.64989	249	0.647183	46	0.860261	59	0.534555	37	3.14156514012897e-21	1.99476716263311	up	[G]	Carbohydrate transport and metabolism	Molecular Function: hydrolase activity, hydrolyzing O-glycosyl compounds (GO:0004553);; Biological Process: carbohydrate metabolic process (GO:0005975);;	K01198|1.39e-41|tre:TRIREDRAFT_3739|K01198 xylan 1,4-beta-xylosidase [EC:3.2.1.37] | (RefSeq) glycoside hydrolase family 43	Amino sugar and nucleotide sugar metabolism (ko00520)	--	--	Glycosyl hydrolases family 43	--	G	Carbohydrate transport and metabolism	beta-xylosidase [Verticillium dahliae VdLs.17]	molecular function: catalytic activity (GO:0003824);; biological process: metabolic process (GO:0008152)
gene9903	VDAG_06655	10.8797	1088	10.8433	1241	12.0074	1256	15.8728	1700	17.1805	1801	17.2262	1807	4.39111236462921e-39	-1.03346	down	[F]	Nucleotide transport and metabolism	--	K12878|0.0|vda:VDAG_06655|K12878 THO complex subunit 1 | (RefSeq) THO complex subunit 1	RNA transport (ko03013);; Spliceosome (ko03040)	[Y]	Nuclear structure	THO complex subunit 1 transcription elongation factor	Uncharacterized protein P25A2.03 OS=Schizosaccharomyces pombe (strain 972 / ATCC 24843) OX=284812 GN=SPCP25A2.03 PE=1 SV=1	--	--	THO complex subunit 1 [Verticillium dahliae VdLs.17]	--
gene7956	VDAG_08085	4.68152	146	4.52914	162	4.89783	160	17.2396	575	13.7442	449	15.8962	519	7.59621292248787e-63	-2.18653	down	--	--	--	--	--	--	--	Alternaria alternata allergen 1	--	S	Function unknown	uncharacterized protein VDAG_08085 [Verticillium dahliae VdLs.17]	--
gene3915	VDAG_02880	0.835309	47	0.922645	59	1.04235	61	10.2948	614	9.7209	567	10.4368	610	7.17237070235832e-146	-3.89004	down	--	--	Cellular Component: integral component of membrane (GO:0016021);;	--	--	--	--	--	--	--	--	uncharacterized protein VDAG_02880 [Verticillium dahliae VdLs.17]	cellular component: cellular anatomical entity (GO:0110165)
gene10020	VDAG_06768	192.832	6158	201.093	7346	195.561	6531	309.715	10591	297.233	9947	317.07	10621	1.95588532842901e-82	-1.1055	down	[J]	Translation, ribosomal structure and biogenesis	Biological Process: cytoplasmic translation (GO:0002181);; Molecular Function: molecular_function (GO:0003674);; Molecular Function: nucleic acid binding (GO:0003676);; Molecular Function: RNA binding (GO:0003723);; Molecular Function: structural constituent of ribosome (GO:0003735);; Molecular Function: structural molecule activity (GO:0005198);; Molecular Function: binding (GO:0005488);; Cellul…	K02877|5.09e-145|vda:VDAG_06768|K02877 large subunit ribosomal protein L15e | (RefSeq) 60S ribosomal protein L15-B	Ribosome (ko03010)	[J]	Translation, ribosomal structure and biogenesis	Ribosomal L15	60S ribosomal protein L15 OS=Neurospora crassa (strain ATCC 24698 / 74-OR23-1A / CBS 708.71 / DSM 1257 / FGSC 987) OX=367110 GN=rpl-15 PE=3 SV=1	J	Translation, ribosomal structure and biogenesis	60S ribosomal protein L15-B [Verticillium dahliae VdLs.17]	biological process: metabolic process (GO:0008152);; biological process: cellular process (GO:0009987);; molecular function: binding (GO:0005488);; molecular function: structural molecule activity (GO:0005198);; cellular component: intracellular (GO:0005622);; cellular component: cellular anatomical entity (GO:0110165);; cellular component: protein-containing complex (GO:0032991)
NewGene_1474	--	4.65457	232	3.7375	214	4.8685	254	0.325781	18	0.218092	12	0.225474	12	2.89922118441317e-36	3.59758738103052	up	--	--	--	--	--	--	--	--	--	S	Function unknown	alpha-galactosidase A [Ophiocordyceps sinensis CO18]	--
gene1550	VDAG_09868	418.682	15936	429.884	18719	407.921	16239	794.156	32370	869.149	34671	740.482	29566	1.69199039402666e-73	-1.3946	down	--	--	--	--	--	--	--	--	--	--	--	uncharacterized protein VDAG_09868 [Verticillium dahliae VdLs.17]	--
gene7627	VDAG_03277	15.047	2036	15.2213	2356	14.27	2019	6.76866	981	8.08914	1147	6.54517	929	7.32890198919523e-10	0.598436789545396	up	--	--	Biological Process: protein maturation by iron-sulfur cluster transfer (GO:0097428);;	K15075|0.0|vda:VDAG_03277|K15075 DNA repair/transcription protein MET18/MMS19 | (RefSeq) hypothetical protein	--	--	--	Dos2-interacting transcription regulator of RNA-Pol-II	--	--	--	uncharacterized protein VDAG_03277 [Verticillium dahliae VdLs.17]	biological process: metabolic process (GO:0008152)
gene1420	VDAG_08769	4.78313	455	4.11889	448	4.60045	457	5.93797	604	6.75712	673	6.11902	610	1.20028053657765e-18	-0.937576	down	[L]	Replication, recombination and repair	Molecular Function: DNA binding (GO:0003677);; Molecular Function: DNA-directed DNA polymerase activity (GO:0003887);; Biological Process: DNA repair (GO:0006281);;	K10981|0.0|vda:VDAG_08769|K10981 DNA polymerase IV [EC:2.7.7.7] | (RefSeq) DNA polymerase lambda	Non-homologous end-joining (ko03450)	[L]	Replication, recombination and repair	DNA polymerase beta palm	DNA polymerase type-X family protein pol4 OS=Schizosaccharomyces pombe (strain 972 / ATCC 24843) OX=284812 GN=pol4 PE=3 SV=1	L	Replication, recombination and repair	DNA polymerase lambda [Verticillium dahliae VdLs.17]	molecular function: binding (GO:0005488);; biological process: metabolic process (GO:0008152);; biological process: cellular process (GO:0009987);; molecular function: catalytic activity (GO:0003824);; biological process: response to stimulus (GO:0050896)
NewGene_43	--	0.283203	28	0.340901	35	0.395102	41	0.375605	40	0.365655	38	0.55584	55	0.0104207790517883	-0.821048	down	--	--	--	--	--	--	--	--	--	--	--	--	--
gene3655	VDAG_02628	1367.95	51112	1282.89	54836	1307.49	51093	1801.62	72086	1783.6	69842	1823.27	71464	3.98407233814881e-66	-0.908131	down	[G]	Carbohydrate transport and metabolism	Molecular Function: sedoheptulose-7-phosphate:D-glyceraldehyde-3-phosphate glyceronetransferase activity (GO:0004801);; Cellular Component: cytoplasm (GO:0005737);; Biological Process: carbohydrate metabolic process (GO:0005975);; Biological Process: pentose-phosphate shunt (GO:0006098);;	K00616|1.17e-222|vda:VDAG_02628|K00616 transaldolase [EC:2.2.1.2] | (RefSeq) transaldolase	Pentose phosphate pathway (ko00030);; Carbon metabolism (ko01200);; Biosynthesis of amino acids (ko01230)	[G]	Carbohydrate transport and metabolism	Transaldolase/Fructose-6-phosphate aldolase	Transaldolase OS=Fusarium oxysporum f. sp. lycopersici (strain 4287 / CBS 123668 / FGSC 9935 / NRRL 34936) OX=426428 GN=FOXG_03074 PE=1 SV=1	H	Coenzyme transport and metabolism	transaldolase [Verticillium dahliae VdLs.17]	molecular function: catalytic activity (GO:0003824);; cellular component: cellular anatomical entity (GO:0110165);; biological process: metabolic process (GO:0008152);; biological process: cellular process (GO:0009987)
gene176	VDAG_00980	18.6284	601	18.2762	675	17.0306	575	23.0181	795	22.3835	757	23.1424	783	2.30324531714817e-19	-0.802435	down	--	--	--	K12180|1.36e-183|vda:VDAG_00980|K12180 COP9 signalosome complex subunit 7 | (RefSeq) ACOB protein	--	--	--	--	COP9 signalosome complex subunit 7a OS=Neurospora crassa (strain ATCC 24698 / 74-OR23-1A / CBS 708.71 / DSM 1257 / FGSC 987) OX=367110 GN=csn-7a PE=1 SV=1	--	--	ACOB protein [Verticillium dahliae VdLs.17]	--
gene83	VDAG_00889	23.1224	784	20.2471	785	24.0554	853	1.55142	57	1.71511	61	1.35182	49	5.40615986970671e-104	3.39417209031975	up	[IQR]	Lipid transport and metabolism;; Secondary metabolites biosynthesis, transport and catabolism;; General function prediction only	Molecular Function: oxidoreductase activity (GO:0016491);;	K12880|9.61e-51|aalt:CC77DRAFT_976496|K12880 THO complex subunit 3 | (RefSeq) WD40 repeat-like protein	RNA transport (ko03013);; Spliceosome (ko03040)	[Q]	Secondary metabolites biosynthesis, transport and catabolism	Enoyl-(Acyl carrier protein) reductase	Short-chain dehydrogenase/reductase VdtF OS=Byssochlamys spectabilis OX=264951 GN=VdtF PE=1 SV=1	Q	Secondary metabolites biosynthesis, transport and catabolism	short chain dehydrogenase/reductase family [Verticillium dahliae VdLs.17]	molecular function: catalytic activity (GO:0003824)
gene7753	VDAG_03402	3.56626	132	2.97441	126	3.46361	134	0.37203	15	0.375658	15	0.305371	12	2.1314315487859e-19	2.75893034223098	up	[I]	Lipid transport and metabolism	Molecular Function: oxidoreductase activity (GO:0016491);; Molecular Function: NADP binding (GO:0050661);; Molecular Function: NAD binding (GO:0051287);;	K21848|1.68e-39|cmt:CCM_02940|K21848 lipid intermediate transporter | (RefSeq) 6-phosphogluconate dehydrogenase 2	--	--	--	NAD binding domain of 6-phosphogluconate dehydrogenase	--	I	Lipid transport and metabolism	NAD binding domain of 6-phosphogluconate dehydrogenase [Verticillium dahliae VdLs.17]	molecular function: catalytic activity (GO:0003824);; molecular function: binding (GO:0005488)
gene10113	VDAG_06858	15.0351	478	13.8319	503	14.1014	469	16.5459	564	16.1824	539	15.8309	528	1.38958399349919e-10	-0.635613	down	--	--	--	--	--	--	--	--	--	--	--	uncharacterized protein VDAG_06858 [Verticillium dahliae VdLs.17]	--
gene7115	VDAG_07734	43.8979	3329	45.7587	3969	44.4986	3529	56.4557	4584	56.9038	4522	54.4312	4329	9.12785988520501e-34	-0.780401	down	--	--	Biological Process: negative regulation of transcription by RNA polymerase II (GO:0000122);; Biological Process: carbon catabolite regulation of transcription from RNA polymerase II promoter (GO:0000429);; Biological Process: carbon catabolite activation of transcription from RNA polymerase II promoter (GO:0000436);; Biological Process: carbon catabolite repression of transcription from RNA polym…	--	--	--	--	--	Zinc cluster transcription factor acuM OS=Neosartorya fumigata (strain ATCC MYA-4609 / Af293 / CBS 101355 / FGSC A1100) OX=330879 GN=AcuM PE=2 SV=2	S	Function unknown	uncharacterized protein VDAG_07734 [Verticillium dahliae VdLs.17]	biological process: biological regulation (GO:0065007);; biological process: cellular process (GO:0009987);; biological process: response to stimulus (GO:0050896);; molecular function: binding (GO:0005488);; molecular function: transcription regulator activity (GO:0140110);; cellular component: intracellular (GO:0005622);; cellular component: cellular anatomical entity (GO:0110165);; biological p…
gene9011	VDAG_09528	5.13654	427	4.735	451	5.34985	466	1.93271	173	1.73252	151	2.15923	189	2.17665847125251e-12	0.925139132891859	up	[HC]	Coenzyme transport and metabolism;; Energy production and conversion	Molecular Function: FAD binding (GO:0071949);;	K00698|3.62e-31|bor:COCMIDRAFT_39046|K00698 chitin synthase [EC:2.4.1.16] | (RefSeq) glycosyltransferase family 2 protein	Amino sugar and nucleotide sugar metabolism (ko00520)	--	--	FAD binding domain	FAD-dependent monooxygenase ATEG_03635 OS=Aspergillus terreus (strain NIH 2624 / FGSC A1156) OX=341663 GN=ATEG_03635 PE=1 SV=1	S	Function unknown	uncharacterized protein VDAG_09528 [Verticillium dahliae VdLs.17]	molecular function: binding (GO:0005488)
gene3951	VDAG_02916	1.59871	122	1.48357	129	1.40718	112	0.628628	52	0.921863	74	0.53436	43	0.00938451553346209	0.633925725366132	up	--	--	Molecular Function: DNA binding (GO:0003677);; Cellular Component: nucleus (GO:0005634);; Biological Process: transcription, DNA-templated (GO:0006351);; Molecular Function: zinc ion binding (GO:0008270);;	K11758|3.47e-27|ssck:SPSK_05969|K11758 chromatin structure-remodeling complex subunit RSC3/30 | (RefSeq) c6 zinc finger domain containing protein	--	--	--	Fungal specific transcription factor domain	--	L	Replication, recombination and repair	uncharacterized protein VDAG_02916 [Verticillium dahliae VdLs.17]	molecular function: binding (GO:0005488);; cellular component: intracellular (GO:0005622);; cellular component: cellular anatomical entity (GO:0110165);; biological process: metabolic process (GO:0008152);; biological process: cellular process (GO:0009987)
gene2980	VDAG_07851	8.76742	261	8.10966	276	8.6407	269	10.629	338	10.2998	321	10.531	328	2.02022426213875e-10	-0.758036	down	--	--	Cellular Component: extracellular region (GO:0005576);;	--	--	--	--	Fungal hydrophobin	Cryparin OS=Cryphonectria parasitica OX=5116 GN=CRP PE=1 SV=1	S	Function unknown	uncharacterized protein VDAG_07851 [Verticillium dahliae VdLs.17]	cellular component: cellular anatomical entity (GO:0110165)
gene4699	VDAG_04686	0.862198	63	1.20319	100	1.01719	77	0.466966	37	0.311068	24	0.528545	41	0.00969932398902092	0.762080545539839	up	[P]	Inorganic ion transport and metabolism	Molecular Function: N,N-dimethylaniline monooxygenase activity (GO:0004499);; Molecular Function: flavin adenine dinucleotide binding (GO:0050660);; Molecular Function: NADP binding (GO:0050661);;	K14556|5.56e-84|tmn:UCRPA7_6730|K14556 U3 small nucleolar RNA-associated protein 12 | (RefSeq) putative wd domain-containing protein	Ribosome biogenesis in eukaryotes (ko03008)	[Q]	Secondary metabolites biosynthesis, transport and catabolism	Flavin-binding monooxygenase-like	Putative sterigmatocystin biosynthesis monooxygenase stcW OS=Emericella nidulans (strain FGSC A4 / ATCC 38163 / CBS 112.46 / NRRL 194 / M139) OX=227321 GN=stcW PE=3 SV=2	Q	Secondary metabolites biosynthesis, transport and catabolism	phenylacetone monooxygenase [Verticillium dahliae VdLs.17]	biological process: metabolic process (GO:0008152);; molecular function: catalytic activity (GO:0003824);; molecular function: binding (GO:0005488)
gene8679	VDAG_02142	1.0376	42	0.988979	46	0.93972	40	0.211768	10	0.285292	13	0.331704	14	0.0010316998437966	1.32332810003402	up	--	--	Cellular Component: integral component of membrane (GO:0016021);;	--	--	--	--	--	--	--	--	uncharacterized protein VDAG_02142 [Verticillium dahliae VdLs.17]	cellular component: cellular anatomical entity (GO:0110165)
gene7684	VDAG_03334	3.99737	255	3.89416	285	4.74743	317	1.10278	76	0.735888	50	0.813693	55	1.65159020256047e-20	1.77846452327966	up	--	--	--	--	--	--	--	--	--	K	Transcription	uncharacterized protein VDAG_03334 [Verticillium dahliae VdLs.17]	--
gene1896	VDAG_00178	170.179	4081	148.523	4075	169.176	4243	219.143	5627	190.025	4776	262.91	6614	2.24916095392406e-19	-0.918071	down	--	--	Molecular Function: structural constituent of ribosome (GO:0003735);; Cellular Component: ribosome (GO:0005840);; Biological Process: translation (GO:0006412);;	K02891|4.16e-84|val:VDBG_00570|K02891 large subunit ribosomal protein L22e | (RefSeq) 60S ribosomal protein L22	Ribosome (ko03010)	[J]	Translation, ribosomal structure and biogenesis	Ribosomal L22e protein family	60S ribosomal protein L22 OS=Schizosaccharomyces pombe (strain 972 / ATCC 24843) OX=284812 GN=rpl22 PE=1 SV=3	J	Translation, ribosomal structure and biogenesis	60S ribosomal protein L22 [Verticillium alfalfae VaMs.102]	molecular function: structural molecule activity (GO:0005198);; cellular component: intracellular (GO:0005622);; cellular component: cellular anatomical entity (GO:0110165);; biological process: metabolic process (GO:0008152);; biological process: cellular process (GO:0009987)
gene9484	VDAG_06573	12.44	571	11.8757	624	12.9842	623	5.00095	246	5.4695	263	5.14595	248	8.10676006350227e-13	0.79740297601842	up	[E]	Amino acid transport and metabolism	Molecular Function: molecular_function (GO:0003674);; Molecular Function: catalytic activity (GO:0003824);; Biological Process: organic acid metabolic process (GO:0006082);; Biological Process: cellular amino acid metabolic process (GO:0006520);; Biological Process: nitrogen compound metabolic process (GO:0006807);; Biological Process: biological_process (GO:0008150);; Biological Process: metabol…	K20498|3.85e-283|vda:VDAG_06573|K20498 D-serine ammonia-lyase [EC:4.3.1.18] | (RefSeq) hypothetical protein	Glycine, serine and threonine metabolism (ko00260)	--	--	Putative serine dehydratase domain	D-serine dehydratase OS=Schizosaccharomyces pombe (strain 972 / ATCC 24843) OX=284812 GN=SPAC1039.06 PE=3 SV=1	E	Amino acid transport and metabolism	uncharacterized protein VDAG_06573 [Verticillium dahliae VdLs.17]	molecular function: catalytic activity (GO:0003824);; biological process: metabolic process (GO:0008152);; biological process: cellular process (GO:0009987)
gene6031	VDAG_09289	1.6412	50	1.40309	49	1.69761	54	0.101364	4	0.088625	3	0.082667	3	1.11094436038067e-09	3.47216259976358	up	[R]	General function prediction only	--	--	--	--	--	Metallo-beta-lactamase superfamily	--	S	Function unknown	uncharacterized protein VDAG_09289 [Verticillium dahliae VdLs.17]	--
gene3276	VDAG_08598	8.24177	1298	8.73924	1575	7.47157	1231	2.0395	344	1.78646	295	1.64975	273	2.84470994390718e-53	1.7001127096545	up	--	--	Molecular Function: phospholipid binding (GO:0005543);; Cellular Component: cell cortex (GO:0005938);; Biological Process: maintenance of protein location in cell cortex (GO:0032065);;	K17978|3.75e-17|yli:YALI0B09383g|K17978 nuclear migration protein NUM1 | (RefSeq) YALI0B09383p	--	--	--	Meiotic cell cortex C-terminal pleckstrin homology	Anucleate primary sterigmata protein A OS=Emericella nidulans (strain FGSC A4 / ATCC 38163 / CBS 112.46 / NRRL 194 / M139) OX=227321 GN=apsA PE=1 SV=2	S	Function unknown	uncharacterized protein VDAG_08598 [Verticillium dahliae VdLs.17]	molecular function: binding (GO:0005488);; cellular component: intracellular (GO:0005622);; cellular component: cellular anatomical entity (GO:0110165);; biological process: cellular process (GO:0009987);; biological process: localization (GO:0051179);; biological process: biological regulation (GO:0065007)
gene6718	VDAG_07347	1117.15	36020	1023.75	37761	1015.52	34244	1369.21	47275	1296.92	43824	1437.59	48624	4.90706163356871e-40	-0.835916	down	--	--	Molecular Function: RNA binding (GO:0003723);;	--	--	--	--	RNA recognition motif. (a.k.a. RRM, RBD, or RNP domain)	Protein vip1 OS=Schizosaccharomyces pombe (strain 972 / ATCC 24843) OX=284812 GN=vip1 PE=1 SV=1	A	RNA processing and modification	vip1 [Verticillium dahliae VdLs.17]	molecular function: binding (GO:0005488)
gene7998	VDAG_08124	2.68034	165	2.88874	204	2.76704	178	3.55561	235	3.52383	227	4.08142	264	5.09525748000841e-10	-0.87679	down	[G]	Carbohydrate transport and metabolism	Cellular Component: integral component of membrane (GO:0016021);; Molecular Function: transmembrane transporter activity (GO:0022857);;	K08178|0.0|vda:VDAG_08124|K08178 MFS transporter, SHS family, lactate transporter | (RefSeq) sugar transporter family protein	--	--	--	Sugar (and other) transporter	Carboxylic acid transporter protein homolog OS=Saccharomyces cerevisiae (strain ATCC 204508 / S288c) OX=559292 GN=JEN1 PE=1 SV=1	--	--	sugar transporter family protein [Verticillium dahliae VdLs.17]	cellular component: cellular anatomical entity (GO:0110165);; molecular function: transporter activity (GO:0005215)
gene8192	VDAG_01665	16.9905	445	14.2748	428	17.6771	485	62.7108	1759	57.2202	1571	71.605	1968	2.2036563044964e-119	-2.42585	down	--	--	Molecular Function: 5'-deoxynucleotidase activity (GO:0002953);;	K07023|3.54e-160|vda:VDAG_01665|K07023 putative hydrolases of HD superfamily | (RefSeq) HD domain-containing protein	--	[R]	General function prediction only	HD domain	--	S	Function unknown	HD domain-containing protein [Verticillium dahliae VdLs.17]	biological process: metabolic process (GO:0008152);; biological process: cellular process (GO:0009987);; molecular function: catalytic activity (GO:0003824)
gene1889	VDAG_00171	30.9837	4156	32.8305	5038	32.2324	4522	37.4895	5385	39.9303	5613	36.4191	5125	1.20926526815798e-23	-0.703171	down	--	--	--	--	--	--	--	Domain of unknwon function (DUF3824)	--	--	--	uncharacterized protein VDAG_00171 [Verticillium dahliae VdLs.17]	--
gene3982	VDAG_02947	17.9642	814	17.0716	885	19.1559	908	8.16554	396	8.17427	388	7.67491	365	6.63541401929835e-13	0.715925024141522	up	[E]	Amino acid transport and metabolism	Cellular Component: nucleus (GO:0005634);; Cellular Component: cytoplasm (GO:0005737);; Biological Process: L-methionine salvage from S-adenosylmethionine (GO:0019284);; Biological Process: L-methionine salvage from methylthioadenosine (GO:0019509);; Molecular Function: S-methyl-5-thioribose-1-phosphate isomerase activity (GO:0046523);;	K08963|1.44e-280|vda:VDAG_02947|K08963 methylthioribose-1-phosphate isomerase [EC:5.3.1.23] | (RefSeq) methylthioribose-1-phosphate isomerase	Cysteine and methionine metabolism (ko00270)	[J]	Translation, ribosomal structure and biogenesis	Initiation factor 2 subunit family	Methylthioribose-1-phosphate isomerase OS=Verticillium alfalfae (strain VaMs.102 / ATCC MYA-4576 / FGSC 10136) OX=526221 GN=MRI1 PE=3 SV=1	J	Translation, ribosomal structure and biogenesis	methylthioribose-1-phosphate isomerase [Verticillium dahliae VdLs.17]	cellular component: intracellular (GO:0005622);; cellular component: cellular anatomical entity (GO:0110165);; biological process: metabolic process (GO:0008152);; biological process: cellular process (GO:0009987);; molecular function: catalytic activity (GO:0003824)
gene5695	VDAG_05862	1.71826	103	1.47933	102	1.41105	89	0.183286	12	0.205819	13	0.221799	14	1.1732167635898e-13	2.44949660195445	up	--	--	Molecular Function: DNA-binding transcription factor activity, RNA polymerase II-specific (GO:0000981);; Molecular Function: zinc ion binding (GO:0008270);; Cellular Component: host cell nucleus (GO:0042025);;	K09242|4.90e-55|fox:FOXG_09419|K09242 transcriptional regulatory protein LEU3 | (RefSeq) hypothetical protein	--	--	--	Fungal Zn(2)-Cys(6) binuclear cluster domain	--	--	--	uncharacterized protein VDAG_05862 [Verticillium dahliae VdLs.17]	biological process: biological regulation (GO:0065007);; molecular function: transcription regulator activity (GO:0140110);; molecular function: binding (GO:0005488);; cellular component: cellular anatomical entity (GO:0110165)
NewGene_1208	--	3.55409	124	3.32889	132	3.83263	139	16.0876	597	18.479	672	14.7107	535	3.73107281211769e-83	-2.6588	down	--	--	--	--	--	--	--	--	--	--	--	--	--
gene8270	VDAG_01742	8.38013	456	7.41262	461	8.51001	484	26.3677	1535	25.1798	1435	29.2932	1671	7.78488668925061e-127	-2.19189	down	--	--	--	--	--	--	--	--	--	--	--	uncharacterized protein VDAG_01742 [Verticillium dahliae VdLs.17]	--
gene4043	VDAG_03575	21.3484	4520	23.8961	5788	22.7949	5048	9.70738	2201	10.8762	2414	9.28098	2062	2.43303122642027e-17	0.729510303856281	up	[I]	Lipid transport and metabolism	Molecular Function: ligase activity (GO:0016874);;	--	--	[R]	General function prediction only	AMP-binding enzyme	Uncharacterized protein C56F8.02 OS=Schizosaccharomyces pombe (strain 972 / ATCC 24843) OX=284812 GN=SPAC56F8.02 PE=4 SV=1	--	--	acyl-CoA ligase [Verticillium dahliae VdLs.17]	molecular function: catalytic activity (GO:0003824)
gene7509	VDAG_03164	126.219	11122	122.421	12341	122.815	11318	28.1651	2658	28.3324	2617	28.7201	2655	1.55526904816513e-191	1.6660640043002	up	--	--	--	--	--	--	--	--	--	--	--	uncharacterized protein VDAG_03164 [Verticillium dahliae VdLs.17]	--
gene10384	VDAG_10346	12.2157	460	10.8852	469	11.6222	457	25.2081	1015	22.9719	906	26.464	1044	1.82219243541584e-62	-1.5614	down	[F]	Nucleotide transport and metabolism	Molecular Function: ATP binding (GO:0005524);; Cellular Component: cytoplasm (GO:0005737);; Biological Process: nicotinamide nucleotide metabolic process (GO:0046496);; Molecular Function: ATP-dependent NAD(P)H-hydrate dehydratase activity (GO:0047453);; Molecular Function: ADP-dependent NAD(P)H-hydrate dehydratase activity (GO:0052855);;	K17757|3.96e-231|vda:VDAG_10346|K17757 ATP-dependent NAD(P)H-hydrate dehydratase [EC:4.2.1.93] | (RefSeq) YjeF domain-containing protein	--	[G]	Carbohydrate transport and metabolism	Carbohydrate kinase	ATP-dependent (S)-NAD(P)H-hydrate dehydratase OS=Nectria haematococca (strain 77-13-4 / ATCC MYA-4622 / FGSC 9596 / MPVI) OX=660122 GN=NECHADRAFT_98759 PE=3 SV=1	G	Carbohydrate transport and metabolism	YjeF domain-containing protein [Verticillium dahliae VdLs.17]	molecular function: binding (GO:0005488);; cellular component: cellular anatomical entity (GO:0110165);; biological process: metabolic process (GO:0008152);; biological process: cellular process (GO:0009987);; molecular function: catalytic activity (GO:0003824)
gene9921	VDAG_06673	26.9462	3928	27.5284	4591	28.4906	4344	67.8969	10599	71.1803	10875	66.8251	10219	1.05198261856484e-169	-1.76942	down	[O]	Posttranslational modification, protein turnover, chaperones	Molecular Function: ATP binding (GO:0005524);; Cellular Component: integral component of membrane (GO:0016021);; Molecular Function: ATPase activity (GO:0016887);; Molecular Function: ATPase-coupled transmembrane transporter activity (GO:0042626);;	K23329|0.0|vda:VDAG_06673|K23329 ATP-binding cassette, subfamily B, vacuolar membrane transporter HMT1/ACLQ | (RefSeq) heavy metal tolerance protein	--	[P]	Inorganic ion transport and metabolism	ABC transporter	ABC transporter aclQ OS=Aspergillus oryzae (strain ATCC 42149 / RIB 40) OX=510516 GN=aclQ PE=3 SV=1	Q	Secondary metabolites biosynthesis, transport and catabolism	heavy metal tolerance protein [Verticillium dahliae VdLs.17]	molecular function: binding (GO:0005488);; cellular component: cellular anatomical entity (GO:0110165);; molecular function: catalytic activity (GO:0003824);; biological process: cellular process (GO:0009987);; biological process: localization (GO:0051179);; molecular function: transporter activity (GO:0005215)
gene9812	VDAG_06254	525.709	19826	498.569	21510	539.226	21269	72.4513	2926	69.9624	2766	78.8387	3119	1.98936966734707e-301	2.36374445553633	up	--	--	Cellular Component: extracellular region (GO:0005576);; Biological Process: carbohydrate metabolic process (GO:0005975);; Molecular Function: cellulase activity (GO:0008810);; Molecular Function: cellulose binding (GO:0030248);;	--	--	--	--	Glycosyl hydrolase family 45	Putative endoglucanase type K OS=Fusarium oxysporum OX=5507 PE=2 SV=1	G	Carbohydrate transport and metabolism	endoglucanase-5 [Verticillium dahliae VdLs.17]	cellular component: cellular anatomical entity (GO:0110165);; biological process: metabolic process (GO:0008152);; molecular function: catalytic activity (GO:0003824);; molecular function: binding (GO:0005488)
gene7914	VDAG_03558	9.37855	284	8.5194	295	10.3101	326	2.40578	78	1.90576	61	1.48487	48	1.23467928910394e-21	1.8103980826785	up	--	--	--	--	--	--	--	--	--	--	--	uncharacterized protein VDAG_03558 [Verticillium dahliae VdLs.17]	--
gene9455	VDAG_06546	4.85418	312	4.09794	301	3.7658	253	6.40932	441	5.88848	396	6.29693	424	5.6684611903389e-16	-1.00626	down	--	--	Cellular Component: ubiquitin ligase complex (GO:0000151);; Molecular Function: protein binding (GO:0005515);; Cellular Component: cellular_component (GO:0005575);; Cellular Component: intracellular (GO:0005622);; Cellular Component: obsolete cell (GO:0005623);; Cellular Component: nucleus (GO:0005634);; Cellular Component: chromosome (GO:0005694);; Biological Process: regulation of DNA repair (G…	K11786|5.64e-196|cthr:CTHT_0069670|K11786 ATP-dependent helicase STH1/SNF2 [EC:3.6.4.-] | (RefSeq) WD40 repeat-containing protein	--	[S]	Function unknown	WD domain, G-beta repeat	Uncharacterized WD repeat-containing protein C343.17c OS=Schizosaccharomyces pombe (strain 972 / ATCC 24843) OX=284812 GN=SPAC343.17c PE=4 SV=1	S	Function unknown	WD repeat-containing protein [Verticillium dahliae VdLs.17]	cellular component: protein-containing complex (GO:0032991);; molecular function: binding (GO:0005488);; cellular component: intracellular (GO:0005622);; cellular component: cellular anatomical entity (GO:0110165);; biological process: biological regulation (GO:0065007)
gene10154	VDAG_10533	80.9768	1867	71.9098	1896	75.9666	1832	112.535	2778	106.231	2566	132.184	3196	7.38650310563703e-35	-1.07334	down	--	--	Cellular Component: integral component of membrane (GO:0016021);;	--	--	--	--	--	--	--	--	uncharacterized protein VDAG_10533 [Verticillium dahliae VdLs.17]	cellular component: cellular anatomical entity (GO:0110165)
gene124	VDAG_00928	59.8636	2883	59.8851	3299	58.8624	2965	23.6481	1220	22.2804	1125	20.8715	1055	6.33632450098135e-36	0.95998364629572	up	--	--	Molecular Function: DNA binding (GO:0003677);; Cellular Component: nucleus (GO:0005634);;	K01427|5.82e-22|ani:AN0431.2|K01427 urease [EC:3.5.1.5] | (RefSeq) hypothetical protein	Arginine biosynthesis (ko00220);; Purine metabolism (ko00230);; Atrazine degradation (ko00791)	--	--	HMG (high mobility group) box	--	B	Chromatin structure and dynamics	uncharacterized protein VDAG_00928 [Verticillium dahliae VdLs.17]	molecular function: binding (GO:0005488);; cellular component: intracellular (GO:0005622);; cellular component: cellular anatomical entity (GO:0110165)
gene2411	VDAG_00680	11.5259	767	11.2525	856	12.1364	844	14.7099	1047	13.8234	963	14.7452	1029	9.53930443299749e-21	-0.767055	down	--	--	Biological Process: endonucleolytic cleavage in ITS1 to separate SSU-rRNA from 5.8S rRNA and LSU-rRNA from tricistronic rRNA transcript (SSU-rRNA, 5.8S rRNA, LSU-rRNA) (GO:0000447);; Biological Process: maturation of 5.8S rRNA (GO:0000460);; Biological Process: maturation of SSU-rRNA from tricistronic rRNA transcript (SSU-rRNA, 5.8S rRNA, LSU-rRNA) (GO:0000462);; Biological Process: maturation of…	K14797|0.0|vda:VDAG_00680|K14797 essential nuclear protein 1 | (RefSeq) bystin	--	[W]	Extracellular structures	Bystin	Uncharacterized protein C13G1.09 OS=Schizosaccharomyces pombe (strain 972 / ATCC 24843) OX=284812 GN=SPBC13G1.09 PE=1 SV=1	W	Extracellular structures	bystin [Verticillium dahliae VdLs.17]	biological process: metabolic process (GO:0008152);; biological process: cellular process (GO:0009987);; molecular function: binding (GO:0005488);; cellular component: intracellular (GO:0005622);; cellular component: cellular anatomical entity (GO:0110165);; biological process: localization (GO:0051179);; cellular component: protein-containing complex (GO:0032991)
gene8836	VDAG_02291	9.28773	680	8.29666	695	9.79432	750	2.86019	225	2.26839	175	2.41135	186	1.13725772779476e-28	1.39506884055734	up	--	--	--	--	--	--	--	Acyclic terpene utilisation family protein AtuA	--	S	Function unknown	uncharacterized protein VDAG_02291 [Verticillium dahliae VdLs.17]	--
gene2085	VDAG_00364	724.471	11637	627.746	11536	683.041	11475	780.526	13426	675.169	11366	923.232	15557	3.75033021014793e-12	-0.681084	down	[O]	Posttranslational modification, protein turnover, chaperones	Molecular Function: structural constituent of ribosome (GO:0003735);; Cellular Component: ribosome (GO:0005840);; Biological Process: translation (GO:0006412);;	K02927|2.82e-94|vda:VDAG_00364|K02927 ubiquitin-large subunit ribosomal protein L40e | (RefSeq) ubiquitin	Ribosome (ko03010);; Ubiquitin mediated proteolysis (ko04120)	[J]	Translation, ribosomal structure and biogenesis	Ubiquitin family	Ubiquitin-60S ribosomal protein L40 OS=Saccharomyces cerevisiae (strain ATCC 204508 / S288c) OX=559292 GN=RPL40A PE=1 SV=1	J	Translation, ribosomal structure and biogenesis	ubiquitin [Verticillium dahliae VdLs.17]	molecular function: structural molecule activity (GO:0005198);; cellular component: intracellular (GO:0005622);; cellular component: cellular anatomical entity (GO:0110165);; biological process: metabolic process (GO:0008152);; biological process: cellular process (GO:0009987)
gene6795	VDAG_07421	19.0348	603	16.1121	584	15.0545	499	6.68589	227	5.41483	180	8.67168	289	1.91758138268813e-07	0.81493607513202	up	[P]	Inorganic ion transport and metabolism	Molecular Function: carbonate dehydratase activity (GO:0004089);; Molecular Function: zinc ion binding (GO:0008270);;	K01674|1.52e-207|vda:VDAG_07421|K01674 carbonic anhydrase [EC:4.2.1.1] | (RefSeq) carbonic anhydrase	Nitrogen metabolism (ko00910)	[R]	General function prediction only	Eukaryotic-type carbonic anhydrase	--	P	Inorganic ion transport and metabolism	carbonic anhydrase [Verticillium dahliae VdLs.17]	molecular function: catalytic activity (GO:0003824);; molecular function: binding (GO:0005488)
gene1050	VDAG_04276	3.31201	209	2.87118	207	3.35623	221	3.5905	242	3.58812	237	4.07489	269	5.14997586046336e-07	-0.695733	down	--	--	--	--	--	--	--	--	--	--	--	uncharacterized protein VDAG_04276 [Verticillium dahliae VdLs.17]	--
NewGene_143	--	0.969377	97	0.851177	96	0.763433	78	0.235211	26	0.232356	25	0.261867	28	3.164978891651e-06	1.3135136627822	up	--	--	Molecular Function: RNA-directed DNA polymerase activity (GO:0003964);;	K11126|1.34e-150|cfj:CFIO01_06192|K11126 telomerase reverse transcriptase [EC:2.7.7.49] | (RefSeq) telomerase reverse transcriptase	--	--	--	Telomerase ribonucleoprotein complex - RNA binding domain	--	--	--	hypothetical protein VdG1_06567 [Verticillium dahliae VDG1]	biological process: metabolic process (GO:0008152);; biological process: cellular process (GO:0009987);; molecular function: catalytic activity (GO:0003824)
gene1252	VDAG_04475	70.8556	2686	64.3901	2793	74.4523	2952	77.6695	3153	69.7263	2771	97.076	3861	1.62428088084951e-10	-0.677259	down	--	--	Molecular Function: ATP binding (GO:0005524);; Molecular Function: transferase activity (GO:0016740);;	K10688|8.05e-114|vda:VDAG_04475|K10688 ubiquitin-conjugating enzyme E2 W [EC:2.3.2.25] | (RefSeq) ubiquitin-conjugating enzyme	Ubiquitin mediated proteolysis (ko04120)	[O]	Posttranslational modification, protein turnover, chaperones	Ubiquitin-conjugating enzyme	Ubiquitin-conjugating enzyme E2-34 kDa OS=Saccharomyces cerevisiae (strain ATCC 204508 / S288c) OX=559292 GN=CDC34 PE=1 SV=1	O	Posttranslational modification, protein turnover, chaperones	ubiquitin-conjugating enzyme [Verticillium dahliae VdLs.17]	molecular function: binding (GO:0005488);; molecular function: catalytic activity (GO:0003824)
gene1960	VDAG_00242	32.2939	1901	30.2963	2040	29.115	1793	60.3819	3806	56.4738	3484	61.3463	3788	1.46001480262248e-92	-1.41583	down	--	--	--	--	--	--	--	--	--	--	--	uncharacterized protein VDAG_00242 [Verticillium dahliae VdLs.17]	--
gene3085	VDAG_07954	15.7379	1114	17.7891	1441	16.5724	1227	6.12091	464	6.50172	483	6.04217	449	3.61948379374208e-24	0.966633967854165	up	--	--	Molecular Function: mannosyltransferase activity (GO:0000030);; Cellular Component: endoplasmic reticulum membrane (GO:0005789);; Cellular Component: integral component of membrane (GO:0016021);;	K03846|0.0|vda:VDAG_07954|K03846 alpha-1,2-mannosyltransferase [EC:2.4.1.259 2.4.1.261] | (RefSeq) hypothetical protein	N-Glycan biosynthesis (ko00510);; Various types of N-glycan biosynthesis (ko00513)	[MU]	Cell wall/membrane/envelope biogenesis;; Intracellular trafficking, secretion, and vesicular transport	Alg9-like mannosyltransferase family	Alpha-1,2-mannosyltransferase alg9 OS=Schizosaccharomyces pombe (strain 972 / ATCC 24843) OX=284812 GN=alg9 PE=3 SV=1	G	Carbohydrate transport and metabolism	uncharacterized protein VDAG_07954 [Verticillium dahliae VdLs.17]	molecular function: catalytic activity (GO:0003824);; cellular component: cellular anatomical entity (GO:0110165)
gene210	VDAG_01014	22.4021	1484	21.8773	1658	23.4988	1628	29.203	2072	29.6353	2058	30.8011	2140	7.44967458114874e-36	-0.861073	down	[G]	Carbohydrate transport and metabolism	Cellular Component: integral component of membrane (GO:0016021);; Molecular Function: transmembrane transporter activity (GO:0022857);;	--	--	[R]	General function prediction only	Major Facilitator Superfamily	Major facilitator superfamily multidrug transporter mfsB OS=Neosartorya fumigata (strain ATCC MYA-4609 / Af293 / CBS 101355 / FGSC A1100) OX=330879 GN=mfsB PE=2 SV=1	S	Function unknown	uncharacterized protein VDAG_01014 [Verticillium dahliae VdLs.17]	cellular component: cellular anatomical entity (GO:0110165);; molecular function: transporter activity (GO:0005215)
gene7544	VDAG_03198	0.446313	17	0.167376	8	0.656307	26	3.57427	142	2.97212	116	2.13242	83	7.15990975986e-21	-3.19824	down	--	--	--	--	--	--	--	--	--	--	--	uncharacterized protein VDAG_03198 [Verticillium dahliae VdLs.17]	--
gene2154	VDAG_00432	1.853	146	2.00389	180	1.89141	156	0.974687	82	0.966763	80	0.84627	70	0.0021224641393835	0.585436008579614	up	--	--	Molecular Function: DNA-binding transcription factor activity, RNA polymerase II-specific (GO:0000981);; Molecular Function: zinc ion binding (GO:0008270);; Cellular Component: host cell nucleus (GO:0042025);;	K05349|8.29e-10|plj:VFPFJ_10727|K05349 beta-glucosidase [EC:3.2.1.21] | (RefSeq) glycosyl hydrolase	Cyanoamino acid metabolism (ko00460);; Starch and sucrose metabolism (ko00500)	--	--	Fungal Zn(2)-Cys(6) binuclear cluster domain	--	S	Function unknown	C6 zinc finger domain-containing protein [Verticillium dahliae VdLs.17]	biological process: biological regulation (GO:0065007);; molecular function: transcription regulator activity (GO:0140110);; molecular function: binding (GO:0005488);; cellular component: cellular anatomical entity (GO:0110165)
gene6440	VDAG_07083	0.870616	54	0.764339	54	0.985442	64	2.83475	187	2.04743	133	2.58921	168	2.34202953338163e-21	-1.96742	down	[G]	Carbohydrate transport and metabolism	Cellular Component: integral component of membrane (GO:0016021);; Molecular Function: transmembrane transporter activity (GO:0022857);;	K08139|6.10e-49|act:ACLA_072920|K08139 MFS transporter, SP family, sugar:H+ symporter | (RefSeq) MFS monosaccharide transporter, putative	Meiosis - yeast (ko04113)	[R]	General function prediction only	Sugar (and other) transporter	Probable glucose transporter rco-3 OS=Neurospora crassa (strain ATCC 24698 / 74-OR23-1A / CBS 708.71 / DSM 1257 / FGSC 987) OX=367110 GN=rco-3 PE=3 SV=2	P	Inorganic ion transport and metabolism	H+/hexose cotransporter 1 [Verticillium dahliae VdLs.17]	cellular component: cellular anatomical entity (GO:0110165);; molecular function: transporter activity (GO:0005215)
gene6024	VDAG_09282	3.04684	192	2.34502	169	2.62827	173	0.832478	57	1.15718	77	1.4058	93	0.000277952536822767	0.772448906569882	up	[G]	Carbohydrate transport and metabolism	Cellular Component: integral component of membrane (GO:0016021);; Molecular Function: transmembrane transporter activity (GO:0022857);;	K08141|5.69e-140|cfj:CFIO01_10008|K08141 MFS transporter, SP family, general alpha glucoside:H+ symporter | (RefSeq) hypothetical protein	--	[R]	General function prediction only	Sugar (and other) transporter	Major facilitator-type transporter ecdC OS=Aspergillus rugulosus OX=41736 GN=ecdC PE=3 SV=1	U	Intracellular trafficking, secretion, and vesicular transport	proton myo-inositol cotransporter [Verticillium dahliae VdLs.17]	cellular component: cellular anatomical entity (GO:0110165);; molecular function: transporter activity (GO:0005215)
gene7368	VDAG_03024	30.0103	1548	27.885	1645	28.0513	1513	41.871	2313	44.7136	2417	41.7607	2259	8.82311438466849e-45	-1.03713	down	--	--	Cellular Component: nucleus (GO:0005634);; Biological Process: chromatin organization (GO:0006325);; Molecular Function: metal ion binding (GO:0046872);;	K11319|1.79e-306|vda:VDAG_03024|K11319 inhibitor of growth protein 3 | (RefSeq) hypothetical protein	--	[B]	Chromatin structure and dynamics	Inhibitor of growth proteins N-terminal histone-binding	Chromatin modification-related protein YNG2 OS=Candida albicans (strain SC5314 / ATCC MYA-2876) OX=237561 GN=YNG2 PE=3 SV=2	B	Chromatin structure and dynamics	uncharacterized protein VDAG_03024 [Verticillium dahliae VdLs.17]	cellular component: intracellular (GO:0005622);; cellular component: cellular anatomical entity (GO:0110165);; biological process: cellular process (GO:0009987);; molecular function: binding (GO:0005488)
gene9185	VDAG_09698	14.7958	2535	17.4818	3426	15.8514	2840	6.78925	1246	6.91624	1242	5.69041	1023	5.57585119719904e-17	0.852425619080591	up	--	--	--	--	--	--	--	--	--	S	Function unknown	uncharacterized protein VDAG_09698 [Verticillium dahliae VdLs.17]	--
gene9864	VDAG_06616	86.195	6876	94.8155	8653	95.3271	7954	13.2349	1131	14.4284	1207	13.9284	1166	4.27605001919783e-202	2.27412259663953	up	--	--	Cellular Component: integral component of membrane (GO:0016021);; Molecular Function: oxidoreductase activity (GO:0016491);;	K00521|7.08e-43|shs:STEHIDRAFT_55077|K00521 ferric-chelate reductase [EC:1.16.1.7] | (RefSeq) hypothetical protein	--	[PQ]	Inorganic ion transport and metabolism;; Secondary metabolites biosynthesis, transport and catabolism	Ferric reductase like transmembrane component	Ferric/cupric reductase transmembrane component 2 OS=Schizosaccharomyces pombe (strain 972 / ATCC 24843) OX=284812 GN=frp2 PE=3 SV=1	--	--	FreB [Verticillium dahliae VdLs.17]	cellular component: cellular anatomical entity (GO:0110165);; molecular function: catalytic activity (GO:0003824)
gene9660	VDAG_06105	6.90103	278	6.36095	294	6.72522	284	9.7427	421	8.96831	379	10.668	451	3.39303082409861e-18	-1.01243	down	--	--	Cellular Component: nucleus (GO:0005634);; Biological Process: U6 snRNA 3'-end processing (GO:0034477);; Molecular Function: poly(U)-specific exoribonuclease activity, producing 3' uridine cyclic phosphate ends (GO:1990838);;	K23093|4.73e-246|vda:VDAG_06105|K23093 U6 snRNA phosphodiesterase [EC:3.1.4.-] | (RefSeq) hypothetical protein	--	--	--	Uncharacterised conserved protein	U6 snRNA phosphodiesterase OS=Neurospora crassa (strain ATCC 24698 / 74-OR23-1A / CBS 708.71 / DSM 1257 / FGSC 987) OX=367110 GN=usb1 PE=3 SV=2	L	Replication, recombination and repair	uncharacterized protein VDAG_06105 [Verticillium dahliae VdLs.17]	cellular component: intracellular (GO:0005622);; cellular component: cellular anatomical entity (GO:0110165);; biological process: metabolic process (GO:0008152);; biological process: cellular process (GO:0009987);; molecular function: catalytic activity (GO:0003824)
gene7152	VDAG_08872	7.73759	125	5.99229	111	7.97135	134	10.2094	176	10.1131	171	12.1594	205	1.5503508708898e-09	-1.03884	down	[S]	Function unknown	Molecular Function: carbon-sulfur lyase activity (GO:0016846);;	--	--	--	--	Glutathione-dependent formaldehyde-activating enzyme	--	S	Function unknown	DUF636 domain-containing protein [Verticillium dahliae VdLs.17]	molecular function: catalytic activity (GO:0003824)
gene4802	VDAG_04785	79.2243	2002	65.2287	1885	70.5935	1865	181.905	4921	164.889	4365	207.062	5487	3.10532923066559e-86	-1.82184	down	[H]	Coenzyme transport and metabolism	Biological Process: nucleoside metabolic process (GO:0009116);;	K07101|1.97e-153|vda:VDAG_04785|K07101 uncharacterized protein | (RefSeq) hypoxanthine guanine phosphoribosyltransferase	--	--	--	Phosphoribosyl transferase domain	Xanthine phosphoribosyltransferase 1 OS=Saccharomyces cerevisiae (strain ATCC 204508 / S288c) OX=559292 GN=XPT1 PE=1 SV=1	D	Cell cycle control, cell division, chromosome partitioning	hypoxanthine guanine phosphoribosyltransferase [Verticillium dahliae VdLs.17]	biological process: metabolic process (GO:0008152);; biological process: cellular process (GO:0009987)
gene8973	VDAG_09492	2.77112	122	3.21652	162	3.32105	153	21.7774	1027	18.981	876	24.0743	1112	2.30858481747164e-152	-3.25409	down	[Q]	Secondary metabolites biosynthesis, transport and catabolism	Molecular Function: oxidoreductase activity (GO:0016491);; Molecular Function: metal ion binding (GO:0046872);;	--	--	--	--	non-haem dioxygenase in morphine synthesis N-terminal	--	Q	Secondary metabolites biosynthesis, transport and catabolism	2-oxoglutarate-dependent ethylene/succinate-forming enzyme [Verticillium dahliae VdLs.17]	molecular function: catalytic activity (GO:0003824);; molecular function: binding (GO:0005488)
gene9810	VDAG_06252	1.34626	63	1.5978	85	1.24851	61	0.589546	30	0.401323	20	0.783126	38	0.0127667447027679	0.778378347725586	up	[G]	Carbohydrate transport and metabolism	Molecular Function: hydrolase activity, hydrolyzing O-glycosyl compounds (GO:0004553);; Biological Process: cellulose catabolic process (GO:0030245);;	K19668|1.22e-296|vda:VDAG_06252|K19668 cellulose 1,4-beta-cellobiosidase [EC:3.2.1.91] | (RefSeq) exoglucanase-6A	Starch and sucrose metabolism (ko00500)	--	--	Glycosyl hydrolases family 6	Exoglucanase-6A OS=Humicola insolens OX=34413 GN=cel6A PE=1 SV=1	G	Carbohydrate transport and metabolism	exoglucanase-6A [Verticillium dahliae VdLs.17]	molecular function: catalytic activity (GO:0003824);; biological process: metabolic process (GO:0008152);; biological process: cellular process (GO:0009987)
gene1767	VDAG_00051	18.1699	1422	18.0638	1617	16.833	1378	22.278	1867	23.073	1892	20.3226	1668	7.87523899590234e-20	-0.765703	down	--	--	Molecular Function: metal ion binding (GO:0046872);;	K00223|4.26e-149|npa:UCRNP2_9268|K00223 Delta24(24(1))-sterol reductase [EC:1.3.1.71] | (RefSeq) putative c-24 sterol reductase protein	Steroid biosynthesis (ko00100)	[O]	Posttranslational modification, protein turnover, chaperones	RING-type zinc-finger	Uncharacterized RING finger protein P8B7.23 OS=Schizosaccharomyces pombe (strain 972 / ATCC 24843) OX=284812 GN=SPBP8B7.23 PE=4 SV=1	O	Posttranslational modification, protein turnover, chaperones	RING-15 protein [Verticillium dahliae VdLs.17]	molecular function: binding (GO:0005488)
gene2726	VDAG_05472	8.14878	375	7.69694	405	7.57215	365	8.36797	412	8.72563	421	9.55635	461	3.82100928516182e-09	-0.642838	down	--	--	--	--	--	--	--	--	--	--	--	uncharacterized protein VDAG_05472 [Verticillium dahliae VdLs.17]	--
gene6314	VDAG_06963	703.26	37737	799.398	49072	759.889	42645	191.367	10997	207.536	11672	170.412	9593	1.10798943289664e-66	1.53183170747141	up	--	--	--	K01183|9.25e-06|pan:PODANSg4492|K01183 chitinase [EC:3.2.1.14] | (RefSeq) hypothetical protein	Amino sugar and nucleotide sugar metabolism (ko00520)	--	--	--	--	--	--	uncharacterized protein VDAG_06963 [Verticillium dahliae VdLs.17]	--
gene7580	VDAG_03232	132.624	11563	131.511	13117	130.877	11934	53.4943	4995	53.1354	4855	54.9765	5028	1.40189699433599e-53	0.83190906759074	up	[O]	Posttranslational modification, protein turnover, chaperones	Molecular Function: oligosaccharyl transferase activity (GO:0004576);; Biological Process: protein glycosylation (GO:0006486);; Cellular Component: integral component of membrane (GO:0016021);;	K07151|0.0|vda:VDAG_03232|K07151 dolichyl-diphosphooligosaccharide---protein glycosyltransferase [EC:2.4.99.18] | (RefSeq) oligosaccharyl transferase STT3 subunit	N-Glycan biosynthesis (ko00510);; Various types of N-glycan biosynthesis (ko00513);; Protein processing in endoplasmic reticulum (ko04141)	[O]	Posttranslational modification, protein turnover, chaperones	Oligosaccharyl transferase STT3 subunit	Dolichyl-diphosphooligosaccharide--protein glycosyltransferase subunit stt3 OS=Schizosaccharomyces pombe (strain 972 / ATCC 24843) OX=284812 GN=stt3 PE=3 SV=1	I	Lipid transport and metabolism	oligosaccharyl transferase STT3 subunit [Verticillium dahliae VdLs.17]	molecular function: catalytic activity (GO:0003824);; biological process: metabolic process (GO:0008152);; biological process: cellular process (GO:0009987);; cellular component: cellular anatomical entity (GO:0110165)
gene1004	VDAG_04231	22.9735	1431	22.7931	1624	22.4141	1460	0.83566	56	0.443538	29	0.738686	49	2.24359370618186e-194	4.60798367704065	up	--	--	--	--	--	--	--	--	--	--	--	uncharacterized protein VDAG_04231 [Verticillium dahliae VdLs.17]	--
gene1032	VDAG_04258	94.9707	4393	94.58	5005	93.0069	4499	29.2391	1449	29.4629	1429	26.392	1281	7.68363350985364e-66	1.27232073037677	up	--	--	--	--	--	--	--	--	--	S	Function unknown	C2H2 finger domain-containing protein FlbC [Verticillium dahliae VdLs.17]	--
gene8554	VDAG_02025	26.9122	4811	27.4471	5613	27.2919	5103	12.6171	2416	12.5425	2350	12.6059	2364	2.82987841054185e-27	0.654704022614646	up	[I]	Lipid transport and metabolism	Biological Process: glycerophospholipid catabolic process (GO:0046475);; Molecular Function: glycerophosphocholine phosphodiesterase activity (GO:0047389);;	K18696|0.0|vda:VDAG_02025|K18696 glycerophosphodiester phosphodiesterase [EC:3.1.4.46] | (RefSeq) glycerophosphodiester phosphodiesterase GDE1	Glycerophospholipid metabolism (ko00564)	[R]	General function prediction only	Glycerophosphoryl diester phosphodiesterase family	Glycerophosphocholine phosphodiesterase GDE1 OS=Candida albicans (strain SC5314 / ATCC MYA-2876) OX=237561 GN=GDE1 PE=2 SV=1	U	Intracellular trafficking, secretion, and vesicular transport	glycerophosphodiester phosphodiesterase GDE1 [Verticillium dahliae VdLs.17]	biological process: metabolic process (GO:0008152);; biological process: cellular process (GO:0009987);; molecular function: catalytic activity (GO:0003824)
gene5449	VDAG_05287	0.477384	37	0.362766	32	0.291066	24	0.526877	43	0.495297	40	0.540866	43	0.00559496339284355	-0.901358	down	[R]	General function prediction only	Molecular Function: acetyltransferase activity (GO:0016407);;	--	--	--	--	Maltose acetyltransferase	--	E	Amino acid transport and metabolism	maltose O-acetyltransferase [Verticillium dahliae VdLs.17]	molecular function: catalytic activity (GO:0003824)
gene7664	VDAG_03314	1458.85	53659	1315.46	55352	1358.92	52275	563.541	22197	525.762	20268	619.944	23921	4.58018570216673e-31	0.816998060753832	up	--	--	--	--	--	--	--	--	--	--	--	uncharacterized protein VDAG_03314 [Verticillium dahliae VdLs.17]	--
gene10270	VDAG_10446	56.2252	3122	51.0403	3242	51.2539	2977	82.4519	4903	77.149	4490	90.1653	5252	1.91064636143035e-51	-1.11303	down	--	--	--	--	--	--	--	Mitochondrial ribosomal protein subunit	--	S	Function unknown	uncharacterized protein VDAG_10446 [Verticillium dahliae VdLs.17]	--
gene3660	VDAG_02633	3.58802	160	4.64213	237	4.42431	207	0.534148	26	0.484349	23	0.445339	21	9.41166057205054e-26	2.63618425093489	up	--	--	--	K03575|2.36e-50|tmn:UCRPA7_8859|K03575 A/G-specific adenine glycosylase [EC:3.2.2.31] | (RefSeq) putative a g-specific adenine glycosylase protein	Base excision repair (ko03410)	--	--	Beta-lactamase	--	V	Defense mechanisms	beta-lactamase family protein [Verticillium dahliae VdLs.17]	--
gene4787	VDAG_04771	3.02659	65	2.70955	67	2.35967	53	7.20738	166	8.1119	182	10.571	238	9.46082616392918e-26	-2.12905	down	--	--	--	--	--	--	--	CVNH domain	--	S	Function unknown	uncharacterized protein VDAG_04771 [Verticillium dahliae VdLs.17]	--
gene2390	VDAG_00661	12.3547	613	11.386	646	11.8937	617	15.1074	803	12.4847	649	15.5671	810	1.00551926950734e-12	-0.734042	down	[S]	Function unknown	Cellular Component: integral component of membrane (GO:0016021);; Molecular Function: carbon-sulfur lyase activity (GO:0016846);;	--	--	--	--	Glutathione-dependent formaldehyde-activating enzyme	--	O	Posttranslational modification, protein turnover, chaperones	uncharacterized protein VDAG_00661 [Verticillium dahliae VdLs.17]	cellular component: cellular anatomical entity (GO:0110165);; molecular function: catalytic activity (GO:0003824)
gene3179	VDAG_08045	4.88169	126	4.76489	140	3.23008	87	20.8138	571	19.3528	520	23.9277	643	4.01211481057921e-76	-2.7636	down	--	--	Cellular Component: integral component of membrane (GO:0016021);;	--	--	--	--	--	--	--	--	uncharacterized protein VDAG_08045 [Verticillium dahliae VdLs.17]	cellular component: cellular anatomical entity (GO:0110165)
gene5690	VDAG_05857	55.9782	2978	61.5172	3744	59.5511	3313	25.0787	1429	25.6509	1430	24.9612	1393	1.02656717605507e-25	0.768561682595818	up	--	--	--	--	--	--	--	Fungal specific transcription factor domain	--	S	Function unknown	uncharacterized protein VDAG_05857 [Verticillium dahliae VdLs.17]	--
gene9755	VDAG_06197	17.0386	839	17.1754	968	17.4133	897	51.3956	2710	49.9436	2578	54.2515	2803	1.99583837181471e-188	-2.04839	down	--	--	--	K22696|1.71e-287|vda:VDAG_06197|K22696 protein-lysine N-methyltransferase EEF2KMT [EC:2.1.1.-] | (RefSeq) hypothetical protein	--	[A]	RNA processing and modification	Lysine methyltransferase	Protein-lysine N-methyltransferase EFM2 OS=Saccharomyces cerevisiae (strain ATCC 204508 / S288c) OX=559292 GN=EFM2 PE=1 SV=1	H	Coenzyme transport and metabolism	uncharacterized protein VDAG_06197 [Verticillium dahliae VdLs.17]	--
gene9028	VDAG_09545	11.6188	1676	11.5424	1905	10.9358	1650	13.3832	2067	13.7544	2079	12.6492	1914	2.7243778951881e-19	-0.680506	down	--	--	Cellular Component: condensed nuclear chromosome kinetochore (GO:0000778);; Cellular Component: nuclear condensin complex (GO:0000799);; Molecular Function: double-stranded DNA binding (GO:0003690);; Molecular Function: single-stranded DNA binding (GO:0003697);; Cellular Component: nucleolus (GO:0005730);; Cellular Component: cytoplasm (GO:0005737);; Biological Process: mitotic chromosome condens…	K06677|0.0|vda:VDAG_09545|K06677 condensin complex subunit 1 | (RefSeq) condensin	Cell cycle - yeast (ko04111)	[BD]	Chromatin structure and dynamics;; Cell cycle control, cell division, chromosome partitioning	non-SMC mitotic condensation complex subunit 1, N-term	Condensin complex subunit 1 OS=Schizosaccharomyces pombe (strain 972 / ATCC 24843) OX=284812 GN=cnd1 PE=1 SV=1	--	--	condensin [Verticillium dahliae VdLs.17]	cellular component: intracellular (GO:0005622);; cellular component: cellular anatomical entity (GO:0110165);; cellular component: protein-containing complex (GO:0032991);; molecular function: binding (GO:0005488);; biological process: cellular process (GO:0009987);; molecular function: catalytic activity (GO:0003824)
gene1996	VDAG_00278	78.768	4863	74.4842	5260	76.3623	4930	91.5112	6050	83.2736	5388	93.242	6038	4.08355813980089e-26	-0.680549	down	--	--	Cellular Component: integral component of membrane (GO:0016021);; Biological Process: vesicle-mediated transport (GO:0016192);;	K08486|3.52e-214|vda:VDAG_00278|K08486 syntaxin 1B/2/3 | (RefSeq) SSOI protein	SNARE interactions in vesicular transport (ko04130)	[U]	Intracellular trafficking, secretion, and vesicular transport	Syntaxin	Syntaxin-like protein psy1 OS=Schizosaccharomyces pombe (strain 972 / ATCC 24843) OX=284812 GN=psy1 PE=3 SV=1	U	Intracellular trafficking, secretion, and vesicular transport	SSOI protein [Verticillium dahliae VdLs.17]	cellular component: cellular anatomical entity (GO:0110165);; biological process: cellular process (GO:0009987);; biological process: localization (GO:0051179)
gene7145	VDAG_08866	2.74838	371	2.52562	390	2.62093	370	8.62002	1246	8.37305	1184	10.2772	1455	3.97564527466138e-111	-2.24516	down	[E]	Amino acid transport and metabolism	--	--	--	--	--	Repeat domain in Vibrio, Colwellia, Bradyrhizobium and Shewanella	--	S	Function unknown	FG-GAP repeat domain-containing protein [Verticillium dahliae VdLs.17]	--
gene814	VDAG_01606	6.91959	206	6.20756	211	7.20502	224	2.71366	87	2.97127	93	3.15235	99	1.79496233968942e-05	0.735281811804174	up	--	--	Cellular Component: cytoplasm (GO:0005737);; Molecular Function: protein-lysine N-methyltransferase activity (GO:0016279);; Biological Process: N-terminal peptidyl-glycine methylation (GO:0018013);; Biological Process: peptidyl-lysine dimethylation (GO:0018027);; Molecular Function: N-terminal protein N-methyltransferase activity (GO:0071885);;	K17878|3.68e-186|vda:VDAG_01606|K17878 EEF1A N-terminal glycine/lysine methyltransferase [EC:2.1.1.-] | (RefSeq) Nnt1p	--	[R]	General function prediction only	Lysine methyltransferase	Protein N-terminal and lysine N-methyltransferase EFM7 OS=Gibberella zeae (strain PH-1 / ATCC MYA-4620 / FGSC 9075 / NRRL 31084) OX=229533 GN=EFM7 PE=3 SV=2	S	Function unknown	Nnt1p [Verticillium dahliae VdLs.17]	cellular component: cellular anatomical entity (GO:0110165);; biological process: metabolic process (GO:0008152);; biological process: cellular process (GO:0009987);; molecular function: catalytic activity (GO:0003824)
gene10302	VDAG_10410	12.341	510	12.9139	611	14.2402	616	4.81813	214	4.38791	191	5.88046	255	5.87378364142454e-13	0.929337081659528	up	[F]	Nucleotide transport and metabolism	--	--	--	--	--	Inosine-uridine preferring nucleoside hydrolase	--	G	Carbohydrate transport and metabolism	inosine/uridine-preferring nucleoside hydrolase [Verticillium dahliae VdLs.17]	--
gene6991	VDAG_07614	48.7332	2247	48.1296	2538	45.5094	2194	54.5814	2695	52.7252	2547	56.5952	2737	6.210339255229e-23	-0.660391	down	--	--	Cellular Component: integral component of membrane (GO:0016021);;	K23329|3.09e-49|fox:FOXG_16892|K23329 ATP-binding cassette, subfamily B, vacuolar membrane transporter HMT1/ACLQ | (RefSeq) hypothetical protein	--	--	--	PAP2 superfamily	--	S	Function unknown	uncharacterized protein VDAG_07614 [Verticillium dahliae VdLs.17]	cellular component: cellular anatomical entity (GO:0110165)
gene7819	VDAG_03466	4.24817	1069	4.66938	1344	4.34717	1144	31.3938	8457	35.0877	9250	29.1901	7703	2.07364673367922e-305	-3.30828	down	[Q]	Secondary metabolites biosynthesis, transport and catabolism	Molecular Function: zinc ion binding (GO:0008270);; Molecular Function: oxidoreductase activity (GO:0016491);; Molecular Function: transferase activity (GO:0016740);; Molecular Function: phosphopantetheine binding (GO:0031177);;	K15418|0.0|pcs:Pc21g12440|K15418 zearalenone synthase, highly reducing iterative type I polyketide synthase | (RefSeq) Pc21g12440	--	[I]	Lipid transport and metabolism	Beta-ketoacyl synthase, N-terminal domain	Reducing polyketide synthase PKS1 OS=Cochliobolus heterostrophus (strain C4 / ATCC 48331 / race T) OX=665024 GN=PKS1 PE=3 SV=1	Q	Secondary metabolites biosynthesis, transport and catabolism	fatty acid synthase S-acetyltransferase [Verticillium dahliae VdLs.17]	molecular function: binding (GO:0005488);; molecular function: catalytic activity (GO:0003824)
gene1216	VDAG_04439	35.144	1698	33.0618	1828	33.2203	1679	45.9929	2380	45.5481	2306	44.406	2251	2.97927675920677e-37	-0.88075	down	--	--	Molecular Function: phosphoprotein phosphatase activity (GO:0004721);; Molecular Function: metal ion binding (GO:0046872);;	K17508|2.46e-292|vda:VDAG_04439|K17508 protein phosphatase PTC7 [EC:3.1.3.16] | (RefSeq) 5-azacytidine resistance protein azr1	--	[T]	Signal transduction mechanisms	Stage II sporulation protein E (SpoIIE)	5-azacytidine resistance protein azr1 OS=Schizosaccharomyces pombe (strain 972 / ATCC 24843) OX=284812 GN=azr1 PE=4 SV=3	T	Signal transduction mechanisms	5-azacytidine resistance protein azr1 [Verticillium dahliae VdLs.17]	biological process: metabolic process (GO:0008152);; biological process: cellular process (GO:0009987);; molecular function: catalytic activity (GO:0003824);; molecular function: binding (GO:0005488)
gene1112	VDAG_04337	5.46253	643	6.27084	845	5.79605	714	8.20765	1035	9.62783	1188	6.83752	845	5.15305274495968e-14	-0.952059	down	--	--	Cellular Component: integral component of membrane (GO:0016021);;	--	--	--	--	--	--	--	--	uncharacterized protein VDAG_04337 [Verticillium dahliae VdLs.17]	cellular component: cellular anatomical entity (GO:0110165)
gene3597	VDAG_02572	51.7721	2116	44.709	2090	52.584	2247	71.5683	3132	64.7423	2773	80.9315	3469	6.52035137437485e-28	-1.00048	down	[R]	General function prediction only	Molecular Function: oxidoreductase activity (GO:0016491);;	K00002|1.33e-07|aalt:CC77DRAFT_1018892|K00002 alcohol dehydrogenase (NADP+) [EC:1.1.1.2] | (RefSeq) Aldo/keto reductase	Glycolysis / Gluconeogenesis (ko00010);; Pentose and glucuronate interconversions (ko00040);; Glycerolipid metabolism (ko00561)	--	--	Aldo/keto reductase family	Aldo-keto reductase MYCFIDRAFT_156381 OS=Pseudocercospora fijiensis (strain CIRAD86) OX=383855 GN=MYCFIDRAFT_156381 PE=2 SV=1	C	Energy production and conversion	aflatoxin B1 aldehyde reductase member 3 [Verticillium dahliae VdLs.17]	molecular function: catalytic activity (GO:0003824)
gene8881	VDAG_02335	113.966	14738	108.136	15998	118.048	15966	32.8982	4556	32.8046	4446	34.8579	4729	2.92138322075864e-104	1.30053657320081	up	[J]	Translation, ribosomal structure and biogenesis	Molecular Function: aminoacyl-tRNA editing activity (GO:0002161);; Molecular Function: valine-tRNA ligase activity (GO:0004832);; Molecular Function: ATP binding (GO:0005524);; Cellular Component: cytoplasm (GO:0005737);; Biological Process: valyl-tRNA aminoacylation (GO:0006438);;	K01873|0.0|vda:VDAG_02335|K01873 valyl-tRNA synthetase [EC:6.1.1.9] | (RefSeq) valyl-tRNA synthetase	Aminoacyl-tRNA biosynthesis (ko00970)	[J]	Translation, ribosomal structure and biogenesis	tRNA synthetases class I (I, L, M and V)	Valine--tRNA ligase, mitochondrial OS=Neurospora crassa (strain ATCC 24698 / 74-OR23-1A / CBS 708.71 / DSM 1257 / FGSC 987) OX=367110 GN=cyt-20 PE=1 SV=1	J	Translation, ribosomal structure and biogenesis	valyl-tRNA synthetase [Verticillium dahliae VdLs.17]	molecular function: catalytic activity (GO:0003824);; molecular function: binding (GO:0005488);; cellular component: cellular anatomical entity (GO:0110165);; biological process: metabolic process (GO:0008152);; biological process: cellular process (GO:0009987)
gene1327	VDAG_04547	1.05037	45	0.992144	48	0.997822	45	1.48991	68	1.93024	86	2.743	122	3.7169824136038e-08	-1.46551	down	--	--	Cellular Component: integral component of membrane (GO:0016021);;	--	--	--	--	RTA1 like protein	--	S	Function unknown	uncharacterized protein VDAG_04547 [Verticillium dahliae VdLs.17]	cellular component: cellular anatomical entity (GO:0110165)
gene2616	VDAG_05365	67.6927	1563	64.6659	1708	67.2273	1624	28.5597	707	28.8532	699	29.0967	705	3.53817110003549e-22	0.74700914885029	up	--	--	Biological Process: protein polyubiquitination (GO:0000209);; Molecular Function: molecular_function (GO:0003674);; Molecular Function: catalytic activity (GO:0003824);; Molecular Function: ubiquitin-protein transferase activity (GO:0004842);; Molecular Function: binding (GO:0005488);; Molecular Function: protein binding (GO:0005515);; Cellular Component: cellular_component (GO:0005575);; Cellula…	K10704|3.80e-108|vda:VDAG_05365|K10704 ubiquitin-conjugating enzyme E2 variant | (RefSeq) ubiquitin-conjugating enzyme variant MMS2	--	[O]	Posttranslational modification, protein turnover, chaperones	Ubiquitin-conjugating enzyme	Ubiquitin-conjugating enzyme spm2 OS=Schizosaccharomyces pombe (strain 972 / ATCC 24843) OX=284812 GN=spm2 PE=1 SV=1	O	Posttranslational modification, protein turnover, chaperones	ubiquitin-conjugating enzyme variant MMS2 [Verticillium dahliae VdLs.17]	biological process: metabolic process (GO:0008152);; biological process: cellular process (GO:0009987);; molecular function: catalytic activity (GO:0003824);; molecular function: binding (GO:0005488);; cellular component: intracellular (GO:0005622);; cellular component: cellular anatomical entity (GO:0110165);; biological process: response to stimulus (GO:0050896);; biological process: biological…
gene8306	VDAG_01778	142.313	2684	120.97	2610	127.273	2510	62.1861	1256	52.0152	1028	61.0577	1208	2.20392348103703e-14	0.698133959187514	up	--	--	Biological Process: attachment of spindle microtubules to kinetochore (GO:0008608);;	--	--	--	--	DASH complex subunit Hsk3 like	--	S	Function unknown	uncharacterized protein VDAG_01778 [Verticillium dahliae VdLs.17]	biological process: cellular process (GO:0009987)
gene1883	VDAG_00165	7.85639	891	8.06356	1046	8.35096	991	9.68587	1176	9.3149	1107	9.51349	1132	1.46960268397759e-18	-0.689623	down	[J]	Translation, ribosomal structure and biogenesis	Molecular Function: helicase activity (GO:0004386);; Molecular Function: ATP binding (GO:0005524);;	K12813|0.0|vda:VDAG_00165|K12813 pre-mRNA-splicing factor ATP-dependent RNA helicase DHX16 [EC:3.6.4.13] | (RefSeq) pre-mRNA-splicing factor ATP-dependent RNA helicase PRP16	Spliceosome (ko03040)	[A]	RNA processing and modification	Helicase associated domain (HA2)	Pre-mRNA-splicing factor ATP-dependent RNA helicase-like protein cdc28 OS=Schizosaccharomyces pombe (strain 972 / ATCC 24843) OX=284812 GN=cdc28 PE=3 SV=2	A	RNA processing and modification	pre-mRNA-splicing factor ATP-dependent RNA helicase PRP16 [Verticillium dahliae VdLs.17]	molecular function: catalytic activity (GO:0003824);; molecular function: binding (GO:0005488)
gene631	VDAG_01427	2.51208	96	2.25741	98	1.78672	71	0.811457	33	1.24018	50	0.684152	28	0.00739558882181491	0.786160552501411	up	--	--	--	--	--	--	--	--	--	S	Function unknown	uncharacterized protein VDAG_01427 [Verticillium dahliae VdLs.17]	--
gene848	VDAG_04079	4.48226	373	3.97279	378	4.49554	391	0.995264	89	1.04891	92	0.918015	80	3.22272457015043e-27	1.66455607292796	up	[O]	Posttranslational modification, protein turnover, chaperones	Molecular Function: ATP binding (GO:0005524);; Molecular Function: ATPase activity (GO:0016887);; Biological Process: phytochelatin 2 import into vacuole (GO:0036246);; Biological Process: cadmium ion import into vacuole (GO:0036249);; Molecular Function: ATPase-coupled phytochelatin transmembrane transporter activity (GO:0044604);; Cellular Component: integral component of fungal-type vacuolar m…	K23329|0.0|vda:VDAG_04079|K23329 ATP-binding cassette, subfamily B, vacuolar membrane transporter HMT1/ACLQ | (RefSeq) heavy metal tolerance protein	--	[P]	Inorganic ion transport and metabolism	ABC transporter	ABC transporter aclQ OS=Aspergillus oryzae (strain ATCC 42149 / RIB 40) OX=510516 GN=aclQ PE=3 SV=1	Q	Secondary metabolites biosynthesis, transport and catabolism	heavy metal tolerance protein [Verticillium dahliae VdLs.17]	molecular function: binding (GO:0005488);; molecular function: catalytic activity (GO:0003824);; biological process: cellular process (GO:0009987);; biological process: localization (GO:0051179);; molecular function: transporter activity (GO:0005215);; cellular component: intracellular (GO:0005622);; cellular component: cellular anatomical entity (GO:0110165);; biological process: response to sti…
gene8324	VDAG_01796	22.2705	1364	20.5688	1441	21.8271	1398	31.2136	2047	30.469	1956	32.2364	2071	2.76779106535681e-46	-0.996527	down	--	--	Cellular Component: mitochondrial inner membrane (GO:0005743);; Biological Process: ion transport (GO:0006811);; Cellular Component: integral component of membrane (GO:0016021);;	K16075|0.0|vda:VDAG_01796|K16075 magnesium transporter | (RefSeq) inner membrane magnesium transporter MRS2	--	[P]	Inorganic ion transport and metabolism	CorA-like Mg2+ transporter protein	Mitochondrial inner membrane magnesium transporter MRS2 OS=Gibberella zeae (strain PH-1 / ATCC MYA-4620 / FGSC 9075 / NRRL 31084) OX=229533 GN=MRS2 PE=3 SV=2	P	Inorganic ion transport and metabolism	inner membrane magnesium transporter MRS2 [Verticillium dahliae VdLs.17]	cellular component: intracellular (GO:0005622);; cellular component: cellular anatomical entity (GO:0110165);; biological process: localization (GO:0051179)
gene6800	VDAG_07426	14.8593	1408	16.6919	1810	15.5878	1545	6.49077	659	6.75371	671	6.37263	634	4.75527403662819e-20	0.807063459667701	up	--	--	Molecular Function: DNA-binding transcription factor activity, RNA polymerase II-specific (GO:0000981);; Molecular Function: DNA binding (GO:0003677);; Cellular Component: nucleus (GO:0005634);; Biological Process: transcription, DNA-templated (GO:0006351);; Molecular Function: zinc ion binding (GO:0008270);; Cellular Component: host cell nucleus (GO:0042025);;	K09248|2.27e-07|mbe:MBM_01316|K09248 proline utilization trans-activator | (RefSeq) c6 zinc finger domain containing protein	--	--	--	Fungal specific transcription factor domain	Transcriptional activator protein acu-15 OS=Neurospora crassa (strain ATCC 24698 / 74-OR23-1A / CBS 708.71 / DSM 1257 / FGSC 987) OX=367110 GN=acu-15 PE=1 SV=2	K	Transcription	fungal specific transcription factor domain-containing protein [Verticillium dahliae VdLs.17]	biological process: biological regulation (GO:0065007);; molecular function: transcription regulator activity (GO:0140110);; molecular function: binding (GO:0005488);; cellular component: intracellular (GO:0005622);; cellular component: cellular anatomical entity (GO:0110165);; biological process: metabolic process (GO:0008152);; biological process: cellular process (GO:0009987)
gene4057	VDAG_03589	1.50677	65	1.84151	91	1.52678	69	0.205016	10	0.22427	11	0.330986	15	1.90885975719902e-09	2.17173615024231	up	--	--	Cellular Component: integral component of membrane (GO:0016021);;	--	--	--	--	Ykl077w/Psg1 (Pma1 Stabilization in Golgi)	--	S	Function unknown	uncharacterized protein VDAG_03589 [Verticillium dahliae VdLs.17]	cellular component: cellular anatomical entity (GO:0110165)
gene3592	VDAG_02567	14.9479	387	15.9214	471	16.3174	441	5.15837	143	5.49495	149	5.34472	145	4.92680085144329e-17	1.10288808259836	up	[R]	General function prediction only	Molecular Function: GTPase activity (GO:0003924);; Molecular Function: GTP binding (GO:0005525);; Biological Process: signal transduction (GO:0007165);; Cellular Component: membrane (GO:0016020);;	K07836|1.24e-136|cfj:CFIO01_12692|K07836 Ras-related protein Rap-1B | (RefSeq) Ras family protein	--	[R]	General function prediction only	Ras family	Ras-related protein RSR1 OS=Candida albicans OX=5476 GN=RSR1 PE=3 SV=1	S	Function unknown	transforming protein p29 [Verticillium dahliae VdLs.17]	molecular function: catalytic activity (GO:0003824);; molecular function: binding (GO:0005488);; biological process: cellular process (GO:0009987);; biological process: biological regulation (GO:0065007);; cellular component: cellular anatomical entity (GO:0110165)
gene2777	VDAG_05521	28.557	2542	27.3089	2781	27.2954	2541	13.1567	1255	14.0425	1310	12.5351	1171	5.50015737989644e-15	0.6064662075381	up	--	--	Biological Process: intracellular protein transport (GO:0006886);; Cellular Component: endosome membrane (GO:0010008);; Molecular Function: metal ion binding (GO:0046872);;	K12182|0.0|vda:VDAG_05521|K12182 hepatocyte growth factor-regulated tyrosine kinase substrate | (RefSeq) vacuolar protein sorting-associated protein	Endocytosis (ko04144);; Phagosome (ko04145)	[TU]	Signal transduction mechanisms;; Intracellular trafficking, secretion, and vesicular transport	VHS domain	Vacuolar protein sorting-associated protein 27 OS=Chaetomium globosum (strain ATCC 6205 / CBS 148.51 / DSM 1962 / NBRC 6347 / NRRL 1970) OX=306901 GN=VPS27 PE=3 SV=2	--	--	vacuolar protein sorting-associated protein [Verticillium dahliae VdLs.17]	biological process: cellular process (GO:0009987);; biological process: localization (GO:0051179);; cellular component: cellular anatomical entity (GO:0110165);; molecular function: binding (GO:0005488)
gene8980	VDAG_09499	1.71958	279	1.67436	311	1.82075	309	0.465416	81	0.540617	92	0.289033	50	2.40927265312989e-15	1.54263565629174	up	[T]	Signal transduction mechanisms	Molecular Function: ADP binding (GO:0043531);;	K23504|1.11e-119|plj:VFPFJ_01948|K23504 protein SERAC1 | (RefSeq) LipA and NB-ARC domain-containingprotein	--	[S]	Function unknown	NB-ARC domain	--	S	Function unknown	LipA and NB-ARC domain-containing protein [Verticillium dahliae VdLs.17]	molecular function: binding (GO:0005488)
gene8222	VDAG_01694	3.93773	155	3.93989	177	3.95276	163	1.66024	70	1.01469	42	0.811197	34	8.40102810596118e-08	1.29492032420639	up	[Q]	Secondary metabolites biosynthesis, transport and catabolism	Molecular Function: feruloyl esterase activity (GO:0030600);;	K20247|3.22e-102|cthr:CTHT_0064590|K20247 hercynylcysteine S-oxide lyase [EC:4.4.1.36] | (RefSeq) putative pyridoxal phosphate binding protein	Histidine metabolism (ko00340)	--	--	--	Probable feruloyl esterase C OS=Aspergillus terreus (strain NIH 2624 / FGSC A1156) OX=341663 GN=faeC PE=3 SV=1	O	Posttranslational modification, protein turnover, chaperones	ferulic acid esterase A [Verticillium dahliae VdLs.17]	molecular function: catalytic activity (GO:0003824)
gene9551	VDAG_05999	2.55807	143	2.65422	169	2.67529	156	0.914733	55	1.31047	77	1.3669	80	0.00105891740432706	0.673644060982756	up	--	--	Molecular Function: DNA-binding transcription factor activity, RNA polymerase II-specific (GO:0000981);; Molecular Function: zinc ion binding (GO:0008270);; Cellular Component: integral component of membrane (GO:0016021);; Cellular Component: host cell nucleus (GO:0042025);;	K01279|8.83e-75|plj:VFPFJ_04489|K01279 tripeptidyl-peptidase I [EC:3.4.14.9] | (RefSeq) peptidase-like protein	--	--	--	Fungal Zn(2)-Cys(6) binuclear cluster domain	--	S	Function unknown	uncharacterized protein VDAG_05999 [Verticillium dahliae VdLs.17]	biological process: biological regulation (GO:0065007);; molecular function: transcription regulator activity (GO:0140110);; molecular function: binding (GO:0005488);; cellular component: cellular anatomical entity (GO:0110165)
gene4644	VDAG_04633	2.09511	115	2.1828	137	2.81273	162	1.20789	71	1.0343	60	1.12987	65	0.00476449495563071	0.61255489165468	up	--	--	--	--	--	--	--	--	--	S	Function unknown	uncharacterized protein VDAG_04633 [Verticillium dahliae VdLs.17]	--
gene9468	VDAG_06558	11.8576	1655	12.2104	1950	12.4021	1811	5.03308	753	5.29833	775	4.67122	684	2.94420052242821e-22	0.82303926623439	up	[D]	Cell cycle control, cell division, chromosome partitioning	Molecular Function: ATP binding (GO:0005524);; Cellular Component: nucleus (GO:0005634);; Cellular Component: chromosome (GO:0005694);; Biological Process: chromosome organization (GO:0051276);;	K06669|0.0|vda:VDAG_06558|K06669 structural maintenance of chromosome 3 (chondroitin sulfate proteoglycan 6) | (RefSeq) chromosome segregation protein sudA	Cell cycle - yeast (ko04111);; Meiosis - yeast (ko04113)	[D]	Cell cycle control, cell division, chromosome partitioning	RecF/RecN/SMC N terminal domain	Chromosome segregation protein sudA OS=Emericella nidulans (strain FGSC A4 / ATCC 38163 / CBS 112.46 / NRRL 194 / M139) OX=227321 GN=sudA PE=2 SV=3	D	Cell cycle control, cell division, chromosome partitioning	chromosome segregation protein sudA [Verticillium dahliae VdLs.17]	molecular function: binding (GO:0005488);; cellular component: intracellular (GO:0005622);; cellular component: cellular anatomical entity (GO:0110165);; biological process: cellular process (GO:0009987)
gene3117	VDAG_07985	10.3819	1440	10.7834	1711	10.519	1526	12.4136	1843	13.0115	1891	9.85408	1434	1.24456703099944e-08	-0.614232	down	[J]	Translation, ribosomal structure and biogenesis	Molecular Function: nucleic acid binding (GO:0003676);; Molecular Function: helicase activity (GO:0004386);; Molecular Function: ATP binding (GO:0005524);;	K12818|0.0|vda:VDAG_07985|K12818 ATP-dependent RNA helicase DHX8/PRP22 [EC:3.6.4.13] | (RefSeq) pre-mRNA-splicing factor ATP-dependent RNA helicase prp22	Spliceosome (ko03040)	[A]	RNA processing and modification	Oligonucleotide/oligosaccharide-binding (OB)-fold	Pre-mRNA-splicing factor ATP-dependent RNA helicase prp22 OS=Schizosaccharomyces pombe (strain 972 / ATCC 24843) OX=284812 GN=prp22 PE=1 SV=1	A	RNA processing and modification	pre-mRNA-splicing factor ATP-dependent RNA helicase prp22 [Verticillium dahliae VdLs.17]	molecular function: binding (GO:0005488);; molecular function: catalytic activity (GO:0003824)
gene10612	VDAG_08313	1.70406	60	2.16055	87	1.46686	54	2.6711	101	2.45837	91	3.03842	113	2.05887449480425e-06	-1.07369	down	--	--	--	--	--	--	--	--	--	--	--	--	--
gene6449	VDAG_07092	61.4122	4890	59.3215	5404	63.7493	5309	105.283	8977	104.396	8711	112.982	9437	1.26814043299891e-98	-1.26377	down	[J]	Translation, ribosomal structure and biogenesis	--	K14565|0.0|vda:VDAG_07092|K14565 nucleolar protein 58 | (RefSeq) nucleolar protein NOP58	Ribosome biogenesis in eukaryotes (ko03008)	[AJ]	RNA processing and modification;; Translation, ribosomal structure and biogenesis	snoRNA binding domain, fibrillarin	Nucleolar protein 58 OS=Aspergillus clavatus (strain ATCC 1007 / CBS 513.65 / DSM 816 / NCTC 3887 / NRRL 1) OX=344612 GN=nop58 PE=3 SV=1	--	--	nucleolar protein NOP58 [Verticillium dahliae VdLs.17]	--
gene3986	VDAG_02951	6.29352	736	5.86098	784	6.27169	767	0.837109	105	0.787426	97	0.795481	98	1.66359902869843e-82	2.46490258816647	up	[I]	Lipid transport and metabolism	--	K23504|0.0|val:VDBG_02475|K23504 protein SERAC1 | (RefSeq) ankyrin repeat protein	--	[S]	Function unknown	NACHT domain	--	S	Function unknown	NACHT and WD domain-containing protein [Verticillium dahliae VdLs.17]	--
gene505	VDAG_01304	130.555	10091	133.443	11799	133.009	10752	14.5152	1202	14.4821	1174	16.3706	1328	0	2.67185717472176	up	[PR]	Inorganic ion transport and metabolism;; General function prediction only	Molecular Function: phosphatase activity (GO:0016791);;	K01077|5.44e-16|tml:GSTUM_00000323001|K01077 alkaline phosphatase [EC:3.1.3.1] | (RefSeq) hypothetical protein	Thiamine metabolism (ko00730);; Folate biosynthesis (ko00790)	[P]	Inorganic ion transport and metabolism	Alkaline phosphatase	--	P	Inorganic ion transport and metabolism	alkaline phosphatase H [Verticillium dahliae VdLs.17]	molecular function: catalytic activity (GO:0003824)
gene1727	VDAG_00011	25.3545	998	22.6435	1020	21.7373	895	33.0543	1393	30.8598	1273	36.2273	1496	1.17647579657471e-27	-0.979146	down	[J]	Translation, ribosomal structure and biogenesis	Molecular Function: rRNA (adenine-N6,N6-)-dimethyltransferase activity (GO:0000179);; Biological Process: maturation of SSU-rRNA from tricistronic rRNA transcript (SSU-rRNA, 5.8S rRNA, LSU-rRNA) (GO:0000462);; Molecular Function: RNA binding (GO:0003723);; Cellular Component: preribosome, small subunit precursor (GO:0030688);;	K14191|5.64e-234|vda:VDAG_00011|K14191 18S rRNA (adenine1779-N6/adenine1780-N6)-dimethyltransferase [EC:2.1.1.183] | (RefSeq) dimethyladenosine transferase	--	[A]	RNA processing and modification	Ribosomal RNA adenine dimethylase	Dimethyladenosine transferase OS=Chaetomium thermophilum (strain DSM 1495 / CBS 144.50 / IMI 039719) OX=759272 GN=DIM1 PE=3 SV=2	H	Coenzyme transport and metabolism	dimethyladenosine transferase [Verticillium dahliae VdLs.17]	biological process: metabolic process (GO:0008152);; biological process: cellular process (GO:0009987);; molecular function: catalytic activity (GO:0003824);; molecular function: binding (GO:0005488);; cellular component: protein-containing complex (GO:0032991)
gene5751	VDAG_05918	56.8406	2118	50.0836	2135	51.8212	2019	59.5905	2377	56.7261	2215	59.9563	2343	7.00737381965409e-17	-0.609079	down	[C]	Energy production and conversion	Molecular Function: oxidoreductase activity (GO:0016491);;	K00326|2.15e-202|vda:VDAG_05918|K00326 cytochrome-b5 reductase [EC:1.6.2.2] | (RefSeq) NADH-cytochrome b5 reductase	Amino sugar and nucleotide sugar metabolism (ko00520)	[HC]	Coenzyme transport and metabolism;; Energy production and conversion	Oxidoreductase FAD-binding domain	NADH-cytochrome b5 reductase 1 OS=Magnaporthe oryzae (strain 70-15 / ATCC MYA-4617 / FGSC 8958) OX=242507 GN=CBR1 PE=3 SV=1	C	Energy production and conversion	NADH-cytochrome b5 reductase [Verticillium dahliae VdLs.17]	molecular function: catalytic activity (GO:0003824)
gene587	VDAG_01384	21.963	3643	22.8631	4339	22.7798	3952	7.29867	1297	8.01423	1394	6.3938	1113	7.89241265035395e-38	1.17941336764036	up	--	--	Biological Process: nuclear-transcribed mRNA catabolic process, nonsense-mediated decay (GO:0000184);; Molecular Function: RNA binding (GO:0003723);; Cellular Component: cytoplasm (GO:0005737);; Molecular Function: 5'-3' exonuclease activity (GO:0008409);;	K12618|0.0|vda:VDAG_01384|K12618 5'-3' exoribonuclease 1 [EC:3.1.13.-] | (RefSeq) 5'-3' exoribonuclease	Ribosome biogenesis in eukaryotes (ko03008);; RNA degradation (ko03018)	[LD]	Replication, recombination and repair;; Cell cycle control, cell division, chromosome partitioning	Xrn1 helical domain	5'-3' exoribonuclease 1 OS=Schizosaccharomyces pombe (strain 972 / ATCC 24843) OX=284812 GN=exo2 PE=1 SV=1	--	--	5'-3' exoribonuclease [Verticillium dahliae VdLs.17]	biological process: metabolic process (GO:0008152);; biological process: cellular process (GO:0009987);; biological process: biological regulation (GO:0065007);; molecular function: binding (GO:0005488);; cellular component: cellular anatomical entity (GO:0110165);; molecular function: catalytic activity (GO:0003824)
gene2915	VDAG_07786	13.9163	770	13.7182	868	13.0085	753	3.07644	183	3.43608	200	3.77843	220	4.5669766065338e-41	1.51988323021147	up	[HR]	Coenzyme transport and metabolism;; General function prediction only	Molecular Function: monooxygenase activity (GO:0004497);; Molecular Function: oxidoreductase activity, acting on paired donors, with incorporation or reduction of molecular oxygen (GO:0016705);;	--	--	--	--	Luciferase-like monooxygenase	--	E	Amino acid transport and metabolism	dibenzothiophene desulfurization enzyme A [Verticillium dahliae VdLs.17]	biological process: metabolic process (GO:0008152);; molecular function: catalytic activity (GO:0003824)
gene8947	VDAG_09469	20.0631	1364	17.2656	1343	18.0009	1280	8.43509	615	7.91423	564	8.83332	630	1.40823617398735e-13	0.676749351748798	up	--	--	Molecular Function: DNA binding (GO:0003677);;	K10301|0.0|vda:VDAG_09469|K10301 F-box protein 21 | (RefSeq) F-box domain-containing protein	--	--	--	Transglutaminase-like superfamily	--	S	Function unknown	F-box domain-containing protein [Verticillium dahliae VdLs.17]	molecular function: binding (GO:0005488)
gene7382	VDAG_03038	1.30392	104	1.51048	138	1.23087	103	1.73351	148	1.70929	143	1.74834	146	3.86778356707707e-06	-0.811689	down	[G]	Carbohydrate transport and metabolism	Molecular Function: alpha,alpha-trehalase activity (GO:0004555);; Biological Process: trehalose metabolic process (GO:0005991);;	K01194|0.0|vda:VDAG_03038|K01194 alpha,alpha-trehalase [EC:3.2.1.28] | (RefSeq) periplasmic trehalase	Starch and sucrose metabolism (ko00500)	[G]	Carbohydrate transport and metabolism	Trehalase	--	G	Carbohydrate transport and metabolism	periplasmic trehalase [Verticillium dahliae VdLs.17]	molecular function: catalytic activity (GO:0003824);; biological process: metabolic process (GO:0008152);; biological process: cellular process (GO:0009987)
gene7248	VDAG_08967	146.518	10256	134.996	10810	144.106	10549	192.195	14406	187.914	13785	202.756	14888	2.44851213026852e-54	-0.911144	down	[O]	Posttranslational modification, protein turnover, chaperones	Molecular Function: ATP binding (GO:0005524);; Biological Process: protein folding (GO:0006457);; Biological Process: response to heat (GO:0009408);; Molecular Function: heat shock protein binding (GO:0031072);; Molecular Function: metal ion binding (GO:0046872);; Molecular Function: unfolded protein binding (GO:0051082);;	K03686|0.0|vda:VDAG_08967|K03686 molecular chaperone DnaJ | (RefSeq) chaperone protein dnaJ	--	[O]	Posttranslational modification, protein turnover, chaperones	DnaJ C terminal domain	DnaJ homolog 1, mitochondrial OS=Emericella nidulans (strain FGSC A4 / ATCC 38163 / CBS 112.46 / NRRL 194 / M139) OX=227321 GN=AN10778 PE=3 SV=1	O	Posttranslational modification, protein turnover, chaperones	chaperone protein dnaJ [Verticillium dahliae VdLs.17]	molecular function: binding (GO:0005488);; biological process: cellular process (GO:0009987);; biological process: response to stimulus (GO:0050896)
gene4417	VDAG_03934	0.929481	60	1.09174	81	0.732889	50	0.329337	23	0.228899	16	0.287432	20	0.000333127612893914	1.22304364310575	up	--	--	--	--	--	--	--	--	--	--	--	uncharacterized protein VDAG_03934 [Verticillium dahliae VdLs.17]	--
gene18	VDAG_00828	3.78713	182	4.72744	260	3.46263	174	5.21228	268	5.21847	263	5.15847	260	2.85130335275093e-08	-0.8341	down	[S]	Function unknown	Cellular Component: cellular_component (GO:0005575);; Cellular Component: intracellular (GO:0005622);; Cellular Component: obsolete cell (GO:0005623);; Cellular Component: cytoplasm (GO:0005737);; Cellular Component: mitochondrion (GO:0005739);; Cellular Component: mitochondrial envelope (GO:0005740);; Cellular Component: mitochondrial inner membrane (GO:0005743);; Cellular Component: membrane (G…	K23499|3.30e-284|vda:VDAG_00828|K23499 required for meiotic nuclear division protein 1 | (RefSeq) YagE family protein	--	[S]	Function unknown	Uncharacterised ACR, YagE family COG1723	MIOREX complex component 10 OS=Saccharomyces cerevisiae (strain ATCC 204508 / S288c) OX=559292 GN=MRX10 PE=1 SV=1	S	Function unknown	YagE family protein [Verticillium dahliae VdLs.17]	cellular component: intracellular (GO:0005622);; cellular component: cellular anatomical entity (GO:0110165)
gene7018	VDAG_07641	2.83172	125	3.04285	153	2.51653	116	0.457669	22	0.340805	16	0.204924	10	3.74454975530673e-17	2.56700799278722	up	--	--	--	K09580|2.87e-274|vda:VDAG_07641|K09580 protein disulfide-isomerase A1 [EC:5.3.4.1] | (RefSeq) hypothetical protein	Protein processing in endoplasmic reticulum (ko04141)	--	--	Thioredoxin-like domain	--	O	Posttranslational modification, protein turnover, chaperones	uncharacterized protein VDAG_07641 [Verticillium dahliae VdLs.17]	--
gene9150	VDAG_09663	50.657	2854	48.822	3147	50.6512	2985	59.3286	3580	54.0945	3194	69.0797	4083	3.20068139169925e-18	-0.737861	down	--	--	Biological Process: mRNA splicing, via spliceosome (GO:0000398);; Cellular Component: Prp19 complex (GO:0000974);; Biological Process: DNA repair (GO:0006281);; Molecular Function: ubiquitin protein ligase activity (GO:0061630);;	K10599|0.0|vda:VDAG_09663|K10599 pre-mRNA-processing factor 19 [EC:2.3.2.27] | (RefSeq) cell cycle control protein cwf8	Spliceosome (ko03040);; Ubiquitin mediated proteolysis (ko04120)	[R]	General function prediction only	Prp19/Pso4-like	Pre-mRNA-processing factor 19 OS=Schizosaccharomyces pombe (strain 972 / ATCC 24843) OX=284812 GN=prp19 PE=1 SV=1	S	Function unknown	cell cycle control protein cwf8 [Verticillium dahliae VdLs.17]	biological process: metabolic process (GO:0008152);; biological process: cellular process (GO:0009987);; cellular component: protein-containing complex (GO:0032991);; biological process: response to stimulus (GO:0050896);; molecular function: catalytic activity (GO:0003824)
gene5693	VDAG_05860	4.33148	212	3.28378	184	4.68801	240	0.564333	30	0.971711	50	0.794606	41	1.88426782706445e-16	1.93226313084619	up	--	--	Biological Process: negative regulation of transcription by RNA polymerase II (GO:0000122);; Cellular Component: nuclear chromosome (GO:0000228);; Cellular Component: chromatin (GO:0000785);; Cellular Component: nuclear chromatin (GO:0000790);; Molecular Function: transcription regulatory region sequence-specific DNA binding (GO:0000976);; Molecular Function: RNA polymerase II transcription regul…	K15613|1.37e-15|mrr:Moror_2884|K15613 homeobox protein Meis1 | (RefSeq) homeobox transcription	--	[K]	Transcription	Homeobox KN domain	Homeobox protein CUP9 OS=Saccharomyces cerevisiae (strain ATCC 204508 / S288c) OX=559292 GN=CUP9 PE=1 SV=1	K	Transcription	Pth12p [Verticillium dahliae VdLs.17]	biological process: biological regulation (GO:0065007);; cellular component: intracellular (GO:0005622);; cellular component: cellular anatomical entity (GO:0110165);; molecular function: binding (GO:0005488)
gene7092	VDAG_07712	7.20287	375	8.26667	493	7.36546	401	3.04623	170	2.88536	158	3.34466	183	3.20005558078083e-10	0.841862988250582	up	--	--	Cellular Component: Golgi membrane (GO:0000139);; Biological Process: protein glycosylation (GO:0006486);; Cellular Component: integral component of membrane (GO:0016021);; Molecular Function: transferase activity, transferring glycosyl groups (GO:0016757);;	K00734|1.53e-197|val:VDBG_05778|K00734 galactosylxylosylprotein 3-beta-galactosyltransferase [EC:2.4.1.134] | (RefSeq) hypothetical protein	--	--	--	Galactosyltransferase	--	G	Carbohydrate transport and metabolism	uncharacterized protein VDAG_07712 [Verticillium dahliae VdLs.17]	cellular component: cellular anatomical entity (GO:0110165);; biological process: metabolic process (GO:0008152);; biological process: cellular process (GO:0009987);; molecular function: catalytic activity (GO:0003824)
gene2135	VDAG_00413	12.4138	642	10.4454	618	10.6454	576	3.38374	188	3.68707	200	4.07212	221	1.61618015069203e-19	1.12846100605309	up	--	--	Cellular Component: SAGA complex (GO:0000124);; Biological Process: invasive growth in response to glucose limitation (GO:0001403);; Molecular Function: transcription coregulator activity (GO:0003712);; Cellular Component: cytosol (GO:0005829);; Biological Process: transcription by RNA polymerase II (GO:0006366);; Biological Process: pseudohyphal growth (GO:0007124);; Biological Process: histone …	K11313|1.09e-312|vda:VDAG_00413|K11313 transcription initiation protein SPT3 | (RefSeq) spt3	--	[K]	Transcription	Transcription initiation factor IID, 18kD subunit	Protein SPT3 OS=Saccharomyces cerevisiae (strain ATCC 204508 / S288c) OX=559292 GN=SPT3 PE=1 SV=1	K	Transcription	spt3 [Verticillium dahliae VdLs.17]	cellular component: intracellular (GO:0005622);; cellular component: protein-containing complex (GO:0032991);; cellular component: cellular anatomical entity (GO:0110165);; biological process: growth (GO:0040007);; molecular function: transcription regulator activity (GO:0140110);; biological process: metabolic process (GO:0008152);; biological process: cellular process (GO:0009987);; molecular f…
gene5747	VDAG_05914	1.8353	276	1.84898	318	1.97533	310	2.81763	453	2.59533	409	2.37013	374	2.20462444181047e-14	-0.918665	down	[G]	Carbohydrate transport and metabolism	Biological Process: carbohydrate metabolic process (GO:0005975);; Molecular Function: UDP-glycosyltransferase activity (GO:0008194);; Molecular Function: transferase activity, transferring hexosyl groups (GO:0016758);; Biological Process: lipid glycosylation (GO:0030259);;	K01870|0.0|mbe:MBM_07370|K01870 isoleucyl-tRNA synthetase [EC:6.1.1.5] | (RefSeq) isoleucyl-tRNA synthetase	Aminoacyl-tRNA biosynthesis (ko00970)	[GC]	Carbohydrate transport and metabolism;; Energy production and conversion	Glycosyltransferase family 28 N-terminal domain	Sterol 3-beta-glucosyltransferase OS=Saccharomyces cerevisiae (strain YJM789) OX=307796 GN=ATG26 PE=3 SV=1	--	--	CHIP6 protein [Verticillium dahliae VdLs.17]	biological process: metabolic process (GO:0008152);; molecular function: catalytic activity (GO:0003824);; biological process: cellular process (GO:0009987)
gene9964	VDAG_06714	11.7205	824	11.394	917	12.1578	894	20.8373	1569	18.6652	1376	20.0108	1476	6.47595583409289e-52	-1.21256	down	[L]	Replication, recombination and repair	Molecular Function: nucleic acid binding (GO:0003676);; Molecular Function: helicase activity (GO:0004386);; Molecular Function: ATP binding (GO:0005524);;	K14811|0.0|vda:VDAG_06714|K14811 ATP-dependent RNA helicase DBP3 [EC:3.6.4.13] | (RefSeq) ATP-dependent RNA helicase DBP3	--	[A]	RNA processing and modification	DEAD/DEAH box helicase	ATP-dependent RNA helicase DBP3 OS=Gibberella zeae (strain PH-1 / ATCC MYA-4620 / FGSC 9075 / NRRL 31084) OX=229533 GN=DBP3 PE=3 SV=1	A	RNA processing and modification	ATP-dependent RNA helicase DBP3 [Verticillium dahliae VdLs.17]	molecular function: binding (GO:0005488);; molecular function: catalytic activity (GO:0003824)
gene8152	VDAG_08278	7.93959	317	6.33908	290	7.1899	301	2.237	96	2.28258	96	2.98189	125	2.15644282712798e-10	1.05666547298626	up	--	--	Molecular Function: DNA-binding transcription factor activity, RNA polymerase II-specific (GO:0000981);; Molecular Function: DNA binding (GO:0003677);; Cellular Component: nucleus (GO:0005634);; Biological Process: transcription, DNA-templated (GO:0006351);; Molecular Function: zinc ion binding (GO:0008270);; Cellular Component: host cell nucleus (GO:0042025);;	--	--	--	--	Fungal specific transcription factor domain	--	K	Transcription	uncharacterized protein VDAG_08278 [Verticillium dahliae VdLs.17]	biological process: biological regulation (GO:0065007);; molecular function: transcription regulator activity (GO:0140110);; molecular function: binding (GO:0005488);; cellular component: intracellular (GO:0005622);; cellular component: cellular anatomical entity (GO:0110165);; biological process: metabolic process (GO:0008152);; biological process: cellular process (GO:0009987)
gene2605	VDAG_05354	2.24744	97	2.12167	104	2.14056	96	12.7687	586	10.8101	486	13.0191	586	4.60090258996568e-102	-2.94626	down	--	--	Molecular Function: metalloendopeptidase activity (GO:0004222);; Cellular Component: extracellular region (GO:0005576);; Molecular Function: metal ion binding (GO:0046872);;	K19305|3.85e-263|vda:VDAG_05354|K19305 deuterolysin [EC:3.4.24.39] | (RefSeq) metalloproteinase	--	--	--	Deuterolysin metalloprotease (M35) family	Probable neutral protease 2 homolog ARB_03949 OS=Arthroderma benhamiae (strain ATCC MYA-4681 / CBS 112371) OX=663331 GN=ARB_03949 PE=3 SV=1	O	Posttranslational modification, protein turnover, chaperones	metalloproteinase [Verticillium dahliae VdLs.17]	biological process: metabolic process (GO:0008152);; molecular function: catalytic activity (GO:0003824);; cellular component: cellular anatomical entity (GO:0110165);; molecular function: binding (GO:0005488)
gene8746	VDAG_02206	20.3992	1052	19.7749	1167	21.0351	1135	3.81612	211	3.91622	212	4.19457	227	7.07520905510048e-79	1.90095550995428	up	[Q]	Secondary metabolites biosynthesis, transport and catabolism	Molecular Function: oxidoreductase activity (GO:0016491);; Molecular Function: metal ion binding (GO:0046872);;	--	--	[QR]	Secondary metabolites biosynthesis, transport and catabolism;; General function prediction only	2OG-Fe(II) oxygenase superfamily	UPF0676 protein C1494.01 OS=Schizosaccharomyces pombe (strain 972 / ATCC 24843) OX=284812 GN=SPCC1494.01 PE=3 SV=2	Q	Secondary metabolites biosynthesis, transport and catabolism	2OG-Fe(II) oxygenase family protein [Verticillium dahliae VdLs.17]	molecular function: catalytic activity (GO:0003824);; molecular function: binding (GO:0005488)
gene5998	VDAG_09257	609.625	41795	642.768	50413	597.632	42852	220.812	16212	228.12	16391	214.533	15430	4.00083542439773e-57	1.02148279444457	up	--	--	--	--	--	--	--	--	--	--	--	uncharacterized protein VDAG_09257 [Verticillium dahliae VdLs.17]	--
gene7644	VDAG_03294	9.19189	782	8.77737	854	8.54019	759	11.2211	1022	11.3898	1015	11.7999	1052	1.0863354741877e-24	-0.833821	down	--	--	Molecular Function: nucleic acid binding (GO:0003676);;	K14570|0.0|vda:VDAG_03294|K14570 RNA exonuclease 1 [EC:3.1.-.-] | (RefSeq) RNA exonuclease	Ribosome biogenesis in eukaryotes (ko03008)	[L]	Replication, recombination and repair	Exonuclease	Uncharacterized exonuclease C637.09 OS=Schizosaccharomyces pombe (strain 972 / ATCC 24843) OX=284812 GN=SPAC637.09 PE=3 SV=2	L	Replication, recombination and repair	RNA exonuclease [Verticillium dahliae VdLs.17]	molecular function: binding (GO:0005488)
gene9780	VDAG_06222	26.6293	933	22.0141	883	25.6729	941	57.182	2146	56.8386	2088	63.1083	2320	8.91700042733707e-88	-1.71167	down	--	--	--	--	--	--	--	--	--	--	--	uncharacterized protein VDAG_06222 [Verticillium dahliae VdLs.17]	--
NewGene_1520	--	3.70338	97	2.57161	78	2.30027	65	0.7726339999999999	22	0.599745	18	0.885309	25	9.11968247950591e-06	1.42529968833181	up	--	--	--	--	--	--	--	--	--	--	--	--	--
gene1570	VDAG_09887	1.54192	82	1.97935	121	1.74945	98	0.214642	13	0.373686	21	0.357163	20	1.06416331680299e-10	2.00461211058219	up	--	--	Cellular Component: integral component of membrane (GO:0016021);;	--	--	--	--	--	--	--	--	uncharacterized protein VDAG_09887 [Verticillium dahliae VdLs.17]	cellular component: cellular anatomical entity (GO:0110165)
gene7377	VDAG_03033	129.852	12616	120.397	13382	130.759	13287	29.7004	3090	27.7625	2827	32.4054	3303	4.04271719738089e-122	1.62686890680789	up	[R]	General function prediction only	Molecular Function: NAD+ synthase (glutamine-hydrolyzing) activity (GO:0003952);; Molecular Function: glutaminase activity (GO:0004359);; Molecular Function: ATP binding (GO:0005524);; Cellular Component: cytoplasm (GO:0005737);; Biological Process: NAD biosynthetic process (GO:0009435);;	K01950|0.0|vda:VDAG_03033|K01950 NAD+ synthase (glutamine-hydrolysing) [EC:6.3.5.1] | (RefSeq) glutamine-dependent NAD synthetase	Nicotinate and nicotinamide metabolism (ko00760)	[HR]	Coenzyme transport and metabolism;; General function prediction only	Carbon-nitrogen hydrolase	Glutamine-dependent NAD(+) synthetase OS=Saccharomyces cerevisiae (strain ATCC 204508 / S288c) OX=559292 GN=QNS1 PE=1 SV=1	F	Nucleotide transport and metabolism	hypothetical protein BJF96_g7529 [Verticillium dahliae]	molecular function: catalytic activity (GO:0003824);; molecular function: binding (GO:0005488);; cellular component: cellular anatomical entity (GO:0110165);; biological process: metabolic process (GO:0008152);; biological process: cellular process (GO:0009987)
gene6558	VDAG_07196	0.950773	41	1.12567	56	0.86394	39	0.232441	11	0.044311	2	0.314604	15	0.000172863084482459	1.81247852815883	up	--	--	--	K09252|8.95e-105|nhe:NECHADRAFT_52465|K09252 feruloyl esterase [EC:3.1.1.73] | (RefSeq) hypothetical protein	--	--	--	--	--	S	Function unknown	uncharacterized protein VDAG_07196 [Verticillium dahliae VdLs.17]	--
gene1187	VDAG_04410	23.645	1883	23.2683	2120	24.9466	2078	7.09179	605	7.25187	606	7.3813	617	6.93144475234521e-59	1.26721151757859	up	[G]	Carbohydrate transport and metabolism	Molecular Function: hydrolase activity (GO:0016787);;	--	--	--	--	Glycosyl hydrolases family 15	Uncharacterized protein C4H3.03c OS=Schizosaccharomyces pombe (strain 972 / ATCC 24843) OX=284812 GN=SPAC4H3.03c PE=4 SV=1	G	Carbohydrate transport and metabolism	glycosyl hydrolase [Verticillium dahliae VdLs.17]	molecular function: catalytic activity (GO:0003824)
NewGene_764	--	14.060379999999999	871	10.3496	758	15.9512	947	4.0939060000000005	287	3.4009929999999997	244	4.86822	351	6.23990058642532e-14	1.08851741331713	up	--	--	--	--	--	--	--	--	--	--	--	hypothetical protein VDGE_21569, partial [Verticillium dahliae]	--
gene3793	VDAG_02764	5.05638	429	4.96063	482	5.46651	485	1.49378	136	1.91791	171	1.53702	137	2.17002444997211e-17	1.18467161431779	up	[E]	Amino acid transport and metabolism	Molecular Function: urea transmembrane transporter activity (GO:0015204);; Cellular Component: integral component of membrane (GO:0016021);;	K20989|0.0|vda:VDAG_02764|K20989 urea-proton symporter | (RefSeq) urea active transporter	--	[E]	Amino acid transport and metabolism	Sodium:solute symporter family	Probable urea active transporter 1 OS=Schizosaccharomyces pombe (strain 972 / ATCC 24843) OX=284812 GN=dur3-1 PE=3 SV=1	E	Amino acid transport and metabolism	urea active transporter [Verticillium dahliae VdLs.17]	biological process: cellular process (GO:0009987);; biological process: localization (GO:0051179);; molecular function: transporter activity (GO:0005215);; cellular component: cellular anatomical entity (GO:0110165)
gene10446	VDAG_10259	28.771	2271	28.6417	2586	28.2629	2333	31.1026	2629	31.852	2635	34.8427	2885	1.52080097705634e-21	-0.647912	down	--	--	Cellular Component: integral component of membrane (GO:0016021);;	K03028|9.53e-81|ani:AN0125.2|K03028 26S proteasome regulatory subunit N1 | (RefSeq) hypothetical protein	Proteasome (ko03050)	--	--	--	--	--	--	uncharacterized protein VDAG_10259 [Verticillium dahliae VdLs.17]	cellular component: cellular anatomical entity (GO:0110165)
NewGene_422	--	0.438965	14	1.19033	58	0.521432	18	0.938326	44	1.11697	52	1.1114870000000001	53	0.00364710807497505	-1.22634	down	--	--	--	--	--	--	--	--	--	--	--	--	--
gene3554	VDAG_02529	34.574	2017	36.821	2457	35.7404	2180	15.7186	982	15.9463	975	15.1628	928	6.37821312018417e-22	0.7361806860749	up	[C]	Energy production and conversion	Molecular Function: oxidoreductase activity (GO:0016491);; Molecular Function: FAD binding (GO:0071949);;	K00102|1.03e-243|vda:VDAG_02529|K00102 D-lactate dehydrogenase (cytochrome) [EC:1.1.2.4] | (RefSeq) D-lactate dehydrogenase	Pyruvate metabolism (ko00620)	[C]	Energy production and conversion	FAD linked oxidases, C-terminal domain	D-lactate dehydrogenase [cytochrome], mitochondrial OS=Kluyveromyces lactis (strain ATCC 8585 / CBS 2359 / DSM 70799 / NBRC 1267 / NRRL Y-1140 / WM37) OX=284590 GN=DLD1 PE=3 SV=2	C	Energy production and conversion	D-lactate dehydrogenase [Verticillium dahliae VdLs.17]	molecular function: catalytic activity (GO:0003824);; molecular function: binding (GO:0005488)
gene7725	VDAG_03374	3.70254	148	4.31499	198	4.23025	177	11.4901	492	11.2042	469	12.3669	518	1.16364536338403e-58	-1.96893	down	--	--	--	--	--	--	--	GLEYA domain	--	--	--	uncharacterized protein VDAG_03374 [Verticillium dahliae VdLs.17]	--
gene9198	VDAG_06294	36.9299	3300	33.9506	3471	36.5755	3419	16.2513	1556	15.7112	1472	17.2129	1614	7.21059009537872e-22	0.669617342829219	up	--	--	Biological Process: vesicle docking involved in exocytosis (GO:0006904);;	K12479|0.0|vda:VDAG_06294|K12479 vacuolar protein sorting-associated protein 45 | (RefSeq) vacuolar protein sorting-associated protein	Autophagy - yeast (ko04138);; Endocytosis (ko04144)	[U]	Intracellular trafficking, secretion, and vesicular transport	Sec1 family	Vacuolar protein sorting-associated protein 45 OS=Schizosaccharomyces pombe (strain 972 / ATCC 24843) OX=284812 GN=vps45 PE=3 SV=1	U	Intracellular trafficking, secretion, and vesicular transport	vacuolar protein sorting-associated protein [Verticillium dahliae VdLs.17]	biological process: cellular process (GO:0009987);; biological process: localization (GO:0051179)
NewGene_119	--	0.505029	31	0.385399	29	0.506332	33	0.713576	47	0.638719	41	0.6990700000000001	45	0.0016385100358243	-0.979442	down	--	--	--	--	--	--	--	--	--	--	--	--	--
gene4779	VDAG_04763	10.0827	452	11.2328	576	9.87233	463	4.14014	199	4.1198	194	5.02049	237	1.98922777054964e-09	0.772977123771341	up	--	--	Biological Process: carbohydrate metabolic process (GO:0005975);; Cellular Component: integral component of membrane (GO:0016021);; Molecular Function: isomerase activity (GO:0016853);; Molecular Function: carbohydrate binding (GO:0030246);;	K01785|5.30e-290|vda:VDAG_04763|K01785 aldose 1-epimerase [EC:5.1.3.3] | (RefSeq) aldose 1-epimerase	Glycolysis / Gluconeogenesis (ko00010);; Galactose metabolism (ko00052)	--	--	Aldose 1-epimerase	Epimerase FSL3 OS=Gibberella zeae (strain PH-1 / ATCC MYA-4620 / FGSC 9075 / NRRL 31084) OX=229533 GN=FSL3 PE=2 SV=1	G	Carbohydrate transport and metabolism	aldose 1-epimerase [Verticillium dahliae VdLs.17]	biological process: metabolic process (GO:0008152);; cellular component: cellular anatomical entity (GO:0110165);; molecular function: catalytic activity (GO:0003824);; molecular function: binding (GO:0005488)
gene7469	VDAG_03125	6.39134	184	5.75166	189	4.39315	132	6.34206	195	6.27194	189	6.27125	189	0.000120310745924664	-0.648817	down	--	--	--	--	--	--	--	--	--	--	--	uncharacterized protein VDAG_03125 [Verticillium dahliae VdLs.17]	--
gene2142	VDAG_00420	62.3137	13564	70.65	17593	63.8982	14546	93.4684	21787	107.145	24442	79.9212	18249	2.57710873266481e-20	-0.970303	down	--	--	Molecular Function: motor activity (GO:0003774);; Molecular Function: actin binding (GO:0003779);; Molecular Function: chitin synthase activity (GO:0004100);; Molecular Function: ATP binding (GO:0005524);; Cellular Component: integral component of membrane (GO:0016021);; Cellular Component: myosin complex (GO:0016459);;	K00698|0.0|vda:VDAG_00420|K00698 chitin synthase [EC:2.4.1.16] | (RefSeq) chitin synthase	Amino sugar and nucleotide sugar metabolism (ko00520)	[M]	Cell wall/membrane/envelope biogenesis	Chitin synthase	Chitin synthase 8 OS=Ustilago maydis (strain 521 / FGSC 9021) OX=237631 GN=CHS8 PE=3 SV=1	--	--	chitin synthase [Verticillium dahliae VdLs.17]	molecular function: catalytic activity (GO:0003824);; molecular function: binding (GO:0005488);; cellular component: cellular anatomical entity (GO:0110165);; cellular component: protein-containing complex (GO:0032991)
gene5347	VDAG_05186	107.158	3102	91.3615	3026	110.12	3334	119.556	3706	110.167	3342	143.695	4364	2.27704379751893e-13	-0.731381	down	--	--	--	--	--	--	--	--	--	--	--	hypothetical protein VDBG_10125 [Verticillium alfalfae VaMs.102]	--
gene3901	VDAG_02867	0.576889	38	0.420019	32	0.544692	38	3.78415	266	3.99397	275	4.26147	294	1.08240682148524e-68	-3.41529	down	[TK]	Signal transduction mechanisms;; Transcription	Molecular Function: RNA binding (GO:0003723);; Molecular Function: protein kinase activity (GO:0004672);; Molecular Function: ATP binding (GO:0005524);;	K02831|1.16e-117|pan:PODANSg2477|K02831 ser/thr/tyr protein kinase RAD53 [EC:2.7.11.-] | (RefSeq) hypothetical protein	Cell cycle - yeast (ko04111);; Meiosis - yeast (ko04113)	[T]	Signal transduction mechanisms	Protein kinase domain	Spindle assembly checkpoint kinase OS=Candida glabrata (strain ATCC 2001 / CBS 138 / JCM 3761 / NBRC 0622 / NRRL Y-65) OX=284593 GN=IPL1 PE=3 SV=1	D	Cell cycle control, cell division, chromosome partitioning	calcium/calmodulin-dependent protein kinase [Verticillium dahliae VdLs.17]	molecular function: binding (GO:0005488);; biological process: metabolic process (GO:0008152);; biological process: cellular process (GO:0009987);; molecular function: catalytic activity (GO:0003824)
gene19	VDAG_00829	0.57742	95	0.855939	161	0.549192	95	0.076704	14	0.069668	12	0.108888	19	9.04072880728777e-14	2.48561732933725	up	[K]	Transcription	Molecular Function: chromatin binding (GO:0003682);; Molecular Function: methyltransferase activity (GO:0008168);; Biological Process: methylation (GO:0032259);;	K00558|0.0|vda:VDAG_00829|K00558 DNA (cytosine-5)-methyltransferase 1 [EC:2.1.1.37] | (RefSeq) modification methylase AgeI	Cysteine and methionine metabolism (ko00270)	--	--	C-5 cytosine-specific DNA methylase	--	H	Coenzyme transport and metabolism	modification methylase AgeI [Verticillium dahliae VdLs.17]	molecular function: binding (GO:0005488);; molecular function: catalytic activity (GO:0003824);; biological process: metabolic process (GO:0008152)
gene6563	VDAG_07201	51.3185	2336	51.9593	2706	51.791	2466	180.695	8807	169.811	8100	195.102	9315	7.97887161115969e-262	-2.27128	down	--	--	Cellular Component: integral component of membrane (GO:0016021);; Molecular Function: intramolecular lyase activity (GO:0016872);;	--	--	--	--	Chalcone isomerase like	Altered inheritance of mitochondria protein 18, mitochondrial OS=Debaryomyces hansenii (strain ATCC 36239 / CBS 767 / JCM 1990 / NBRC 0083 / IGC 2968) OX=284592 GN=AIM18 PE=3 SV=1	I	Lipid transport and metabolism	uncharacterized protein VDAG_07201 [Verticillium dahliae VdLs.17]	cellular component: cellular anatomical entity (GO:0110165);; molecular function: catalytic activity (GO:0003824)
gene1254	VDAG_04477	9.4182	1301	9.73657	1539	9.22446	1333	14.0173	2073	15.7061	2273	15.017	2176	1.42517423592401e-47	-1.11355	down	[E]	Amino acid transport and metabolism	Molecular Function: DNA binding (GO:0003677);; Cellular Component: nucleus (GO:0005634);; Molecular Function: methyltransferase activity (GO:0008168);; Molecular Function: oxidoreductase activity (GO:0016491);; Biological Process: methylation (GO:0032259);;	K20182|0.0|cfj:CFIO01_13388|K20182 vacuolar protein sorting-associated protein 33A | (RefSeq) flavin containing amine oxidoreductase	Autophagy - yeast (ko04138)	[Q]	Secondary metabolites biosynthesis, transport and catabolism	Flavin containing amine oxidoreductase	Lysine-specific histone demethylase 2 OS=Schizosaccharomyces pombe (strain 972 / ATCC 24843) OX=284812 GN=lsd2 PE=1 SV=1	Q	Secondary metabolites biosynthesis, transport and catabolism	lysine-specific histone demethylase [Verticillium dahliae VdLs.17]	molecular function: binding (GO:0005488);; cellular component: intracellular (GO:0005622);; cellular component: cellular anatomical entity (GO:0110165);; molecular function: catalytic activity (GO:0003824);; biological process: metabolic process (GO:0008152)
gene3789	VDAG_02760	235.682	4015	228.855	4460	222.638	3967	376.453	6867	391.193	6984	379.76	6786	6.75233928347233e-86	-1.19745	down	--	--	Cellular Component: integral component of membrane (GO:0016021);;	K24205|1.94e-49|val:VDBG_02290|K24205 protein lifeguard | (RefSeq) transmembrane BAX inhibitor motif-containing protein	--	--	--	--	--	--	--	uncharacterized protein VDAG_02760, partial [Verticillium dahliae VdLs.17]	cellular component: cellular anatomical entity (GO:0110165)
gene2466	VDAG_00735	2.75028	174	2.76731	200	3.08369	204	1.48027	100	1.21807	81	1.28278	85	0.000265905016499006	0.653215748643471	up	[P]	Inorganic ion transport and metabolism	Molecular Function: DNA binding (GO:0003677);; Molecular Function: DNA-binding transcription factor activity (GO:0003700);; Molecular Function: N,N-dimethylaniline monooxygenase activity (GO:0004499);; Molecular Function: flavin adenine dinucleotide binding (GO:0050660);; Molecular Function: NADP binding (GO:0050661);;	--	--	[Q]	Secondary metabolites biosynthesis, transport and catabolism	Flavin-binding monooxygenase-like	Flavin-containing monooxygenase ustF1 OS=Aspergillus flavus (strain ATCC 200026 / FGSC A1120 / NRRL 3357 / JCM 12722 / SRRC 167) OX=332952 GN=ustF1 PE=1 SV=1	Q	Secondary metabolites biosynthesis, transport and catabolism	dimethylaniline monooxygenase [Verticillium dahliae VdLs.17]	molecular function: binding (GO:0005488);; molecular function: transcription regulator activity (GO:0140110);; biological process: metabolic process (GO:0008152);; molecular function: catalytic activity (GO:0003824)
gene9404	VDAG_06497	44.6787	4182	47.7978	5118	48.2953	4727	57.3779	5751	60.2629	5911	48.5592	4768	3.92870287309114e-14	-0.69868	down	--	--	Molecular Function: protein tyrosine phosphatase activity (GO:0004725);; Molecular Function: protein tyrosine/serine/threonine phosphatase activity (GO:0008138);;	K11240|0.0|vda:VDAG_06497|K11240 tyrosine-protein phosphatase MSG5 [EC:3.1.3.48] | (RefSeq) tyrosine-protein phosphatase pmp1	MAPK signaling pathway - yeast (ko04011)	[V]	Defense mechanisms	Dual specificity phosphatase, catalytic domain	Tyrosine-protein phosphatase MSG5 OS=Saccharomyces cerevisiae (strain ATCC 204508 / S288c) OX=559292 GN=MSG5 PE=1 SV=2	V	Defense mechanisms	tyrosine-protein phosphatase pmp1 [Verticillium dahliae VdLs.17]	biological process: metabolic process (GO:0008152);; biological process: cellular process (GO:0009987);; molecular function: catalytic activity (GO:0003824)
gene4369	VDAG_03887	2.91982	159	2.01402	125	1.99748	114	0.567786	33	0.772849	44	0.405854	24	4.60988580560246e-08	1.51679728470609	up	[C]	Energy production and conversion	Molecular Function: oxidoreductase activity (GO:0016491);; Molecular Function: FAD binding (GO:0071949);;	--	--	--	--	FAD binding domain	--	C	Energy production and conversion	uncharacterized protein VDAG_03887 [Verticillium dahliae VdLs.17]	molecular function: catalytic activity (GO:0003824);; molecular function: binding (GO:0005488)
gene8598	VDAG_02068	3098.52	223247	3022.79	249154	3058.32	230456	506.324	39066	510.894	38578	512.013	38700	0	2.12781892947164	up	--	--	Cellular Component: integral component of membrane (GO:0016021);; Molecular Function: metal ion transmembrane transporter activity (GO:0046873);;	K14709|0.0|vda:VDAG_02068|K14709 solute carrier family 39 (zinc transporter), member 1/2/3 | (RefSeq) zinc/iron transporter protein	--	[P]	Inorganic ion transport and metabolism	ZIP Zinc transporter	Zinc-regulated transporter 1 OS=Schizosaccharomyces pombe (strain 972 / ATCC 24843) OX=284812 GN=zrt1 PE=1 SV=1	P	Inorganic ion transport and metabolism	zinc/iron transporter protein [Verticillium dahliae VdLs.17]	cellular component: cellular anatomical entity (GO:0110165);; biological process: cellular process (GO:0009987);; biological process: localization (GO:0051179);; molecular function: transporter activity (GO:0005215)
gene5335	VDAG_05174	7.36631	131	7.78917	158	6.67761	124	1.53768	30	1.23539	23	2.26583	43	1.59417029146353e-10	1.6374711609925	up	--	--	Molecular Function: DNA-binding transcription factor activity, RNA polymerase II-specific (GO:0000981);; Molecular Function: zinc ion binding (GO:0008270);; Cellular Component: host cell nucleus (GO:0042025);;	--	--	--	--	Fungal Zn(2)-Cys(6) binuclear cluster domain	--	--	--	uncharacterized protein VDAG_05174 [Verticillium dahliae VdLs.17]	biological process: biological regulation (GO:0065007);; molecular function: transcription regulator activity (GO:0140110);; molecular function: binding (GO:0005488);; cellular component: cellular anatomical entity (GO:0110165)
gene3856	VDAG_02824	6.89961	125	6.96934	145	8.32778	158	2.03942	40	2.11449	41	2.63829	51	5.71297458160597e-08	1.2307249728534	up	--	--	--	--	--	--	--	--	--	--	--	uncharacterized protein VDAG_02824, partial [Verticillium dahliae VdLs.17]	--
gene1936	VDAG_00218	114.772	4142	94.3094	3894	113.02	4266	119.384	4614	112.823	4267	137.114	5191	8.97630964428853e-13	-0.654542	down	[O]	Posttranslational modification, protein turnover, chaperones	Cellular Component: mitochondrial inner membrane (GO:0005743);;	K17080|8.20e-185|vda:VDAG_00218|K17080 prohibitin 1 | (RefSeq) prohibitin	--	[O]	Posttranslational modification, protein turnover, chaperones	SPFH domain / Band 7 family	Prohibitin-1 OS=Saccharomyces cerevisiae (strain ATCC 204508 / S288c) OX=559292 GN=PHB1 PE=1 SV=2	O	Posttranslational modification, protein turnover, chaperones	prohibitin [Verticillium dahliae VdLs.17]	cellular component: intracellular (GO:0005622);; cellular component: cellular anatomical entity (GO:0110165)
gene8939	VDAG_09461	138.592	5743	140.839	6677	145.666	6313	43.1011	1913	47.5956	2067	44.4345	1932	1.09110405288068e-66	1.19533404699044	up	[T]	Signal transduction mechanisms	Molecular Function: MAP kinase activity (GO:0004707);; Molecular Function: ATP binding (GO:0005524);;	K04371|3.04e-263|vda:VDAG_09461|K04371 mitogen-activated protein kinase 1/3 [EC:2.7.11.24] | (RefSeq) mitogen-activated protein kinase	MAPK signaling pathway - yeast (ko04011);; Cell cycle - yeast (ko04111)	[T]	Signal transduction mechanisms	Protein kinase domain	Mitogen-activated protein kinase OS=Fusarium solani subsp. pisi OX=70791 GN=MAPK PE=2 SV=1	T	Signal transduction mechanisms	mitogen-activated protein kinase [Verticillium dahliae VdLs.17]	biological process: metabolic process (GO:0008152);; biological process: cellular process (GO:0009987);; molecular function: catalytic activity (GO:0003824);; molecular function: binding (GO:0005488)
gene6234	VDAG_10033	15.1403	3002	15.8794	3601	16.0554	3329	17.473	3710	20.1482	4186	16.747	3483	1.73304266315664e-14	-0.666512	down	[K]	Transcription	Molecular Function: DNA binding (GO:0003677);; Molecular Function: DNA-directed 5'-3' RNA polymerase activity (GO:0003899);; Biological Process: transcription, DNA-templated (GO:0006351);; Molecular Function: zinc ion binding (GO:0008270);; Cellular Component: host cell nucleus (GO:0042025);;	K02999|0.0|smp:SMAC_02360|K02999 DNA-directed RNA polymerase I subunit RPA1 [EC:2.7.7.6] | (RefSeq) uncharacterized protein	RNA polymerase (ko03020)	[K]	Transcription	RNA polymerase Rpb1, domain 5	DNA-directed RNA polymerase I subunit rpa1 OS=Schizosaccharomyces pombe (strain 972 / ATCC 24843) OX=284812 GN=rpa1 PE=1 SV=2	H	Coenzyme transport and metabolism	DNA-directed RNA polymerase I subunit RPA1 [Verticillium dahliae VdLs.17]	molecular function: binding (GO:0005488);; molecular function: catalytic activity (GO:0003824);; biological process: metabolic process (GO:0008152);; biological process: cellular process (GO:0009987);; cellular component: cellular anatomical entity (GO:0110165)
gene2270	VDAG_00544	7.83125	213	7.47032	232	7.14048	203	8.70376	253	8.94534	255	10.0404	286	1.32632661818192e-08	-0.759684	down	--	--	Cellular Component: integral component of membrane (GO:0016021);;	K15449|7.25e-56|cthr:CTHT_0034610|K15449 tRNA wybutosine-synthesizing protein 1 [EC:4.1.3.44] | (RefSeq) hypothetical protein	--	--	--	--	--	--	--	uncharacterized protein VDAG_00544 [Verticillium dahliae VdLs.17]	cellular component: cellular anatomical entity (GO:0110165)
gene2134	VDAG_00412	4.89617	334	4.6961	366	4.7732	340	5.39496	394	5.32199	380	6.12138	438	8.88131220045143e-10	-0.686927	down	--	--	Molecular Function: structural molecule activity (GO:0005198);; Biological Process: protein transport (GO:0015031);; Biological Process: positive regulation of TORC1 signaling (GO:1904263);;	K14299|0.0|vda:VDAG_00412|K14299 nucleoporin SEH1 | (RefSeq) nuclear pore complex subunit	RNA transport (ko03013)	[YU]	Nuclear structure;; Intracellular trafficking, secretion, and vesicular transport	WD domain, G-beta repeat	Nucleoporin SEH1 OS=Chaetomium thermophilum (strain DSM 1495 / CBS 144.50 / IMI 039719) OX=759272 GN=SEH1 PE=3 SV=1	U	Intracellular trafficking, secretion, and vesicular transport	nuclear pore complex subunit [Verticillium dahliae VdLs.17]	molecular function: structural molecule activity (GO:0005198);; biological process: localization (GO:0051179);; biological process: biological regulation (GO:0065007)
gene1073	VDAG_04299	8.27967	370	10.449	533	8.20932	383	12.9843	620	12.6347	591	12.0269	563	5.16068764511356e-15	-0.937888	down	[R]	General function prediction only	Molecular Function: protein serine/threonine kinase activity (GO:0004674);; Molecular Function: ATP binding (GO:0005524);;	K08856|5.63e-259|vda:VDAG_04299|K08856 serine/threonine kinase 16 [EC:2.7.11.1] | (RefSeq) serine/threonine-protein kinase	--	[KIT]	Transcription;; Lipid transport and metabolism;; Signal transduction mechanisms	Protein kinase domain	Serine/threonine-protein kinase ppk13 OS=Schizosaccharomyces pombe (strain 972 / ATCC 24843) OX=284812 GN=ppk13 PE=3 SV=2	--	--	serine/threonine-protein kinase [Verticillium dahliae VdLs.17]	biological process: metabolic process (GO:0008152);; biological process: cellular process (GO:0009987);; molecular function: catalytic activity (GO:0003824);; molecular function: binding (GO:0005488)
gene10231	VDAG_10465	2.98739	84	2.96848	95	3.62903	107	0.583651	18	0.288737	9	0.620372	19	4.19158420798305e-11	2.1723392906195	up	[IQR]	Lipid transport and metabolism;; Secondary metabolites biosynthesis, transport and catabolism;; General function prediction only	--	K17742|1.17e-07|aalt:CC77DRAFT_942593|K17742 sorbose reductase [EC:1.1.1.289] | (RefSeq) short chain dehydrogenase	Fructose and mannose metabolism (ko00051)	[R]	General function prediction only	Enoyl-(Acyl carrier protein) reductase	Short-chain dehydrogenase/reductase fsr5 OS=Gibberella fujikuroi (strain CBS 195.34 / IMI 58289 / NRRL A-6831) OX=1279085 GN=fsr5 PE=2 SV=1	Q	Secondary metabolites biosynthesis, transport and catabolism	oxidoreductase [Verticillium dahliae VdLs.17]	--
gene4431	VDAG_03947	134.59	6079	141.131	7292	147.459	6965	64.2386	3107	65.7809	3114	66.3176	3142	1.14128920243269e-23	0.650418400085528	up	--	--	Cellular Component: integral component of membrane (GO:0016021);;	K15109|8.21e-06|pic:PICST_44274|K15109 solute carrier family 25 (mitochondrial carnitine/acylcarnitine transporter), member 20/29 | (RefSeq) YMC1; mitochondrial carrier protein	--	[C]	Energy production and conversion	Mitochondrial carrier protein	Citrate/oxoglutarate carrier protein OS=Saccharomyces cerevisiae (strain ATCC 204508 / S288c) OX=559292 GN=YHM2 PE=1 SV=1	C	Energy production and conversion	mitochondrial DNA replication protein YHM2 [Verticillium dahliae VdLs.17]	cellular component: cellular anatomical entity (GO:0110165)
gene1131	VDAG_04356	97.6	7975	98.3773	9197	99.5833	8511	36.8376	3224	40.029	3428	33.4543	2868	5.69257837759637e-33	0.962753774219898	up	--	--	Cellular Component: nuclear chromosome (GO:0000228);; Biological Process: chromatin remodeling (GO:0006338);;	K09409|0.0|vda:VDAG_04356|K09409 forkhead box protein P2/4 | (RefSeq) replication initiator 1	--	--	--	--	--	S	Function unknown	replication initiator 1 [Verticillium dahliae VdLs.17]	cellular component: intracellular (GO:0005622);; cellular component: cellular anatomical entity (GO:0110165);; biological process: cellular process (GO:0009987)
gene9178	VDAG_09691	138.095	13470	134.077	14962	139.272	14208	38.2322	3994	39.4519	4033	38.2765	3917	1.01026505984306e-124	1.36895952611624	up	--	--	--	--	--	--	--	--	--	--	--	uncharacterized protein VDAG_09691 [Verticillium dahliae VdLs.17]	--
gene3673	VDAG_02645	16.4776	472	13.3087	436	13.2427	397	17.5034	537	16.3959	493	19.0603	573	7.16109293274428e-11	-0.759115	down	--	--	Biological Process: generation of catalytic spliceosome for second transesterification step (GO:0000350);;	K12870|5.22e-177|vda:VDAG_02645|K12870 pre-mRNA-splicing factor ISY1 | (RefSeq) pre-mRNA-splicing factor ISY1	Spliceosome (ko03040)	[A]	RNA processing and modification	Isy1-like splicing family	Pre-mRNA-splicing factor ISY1 OS=Magnaporthe oryzae (strain 70-15 / ATCC MYA-4617 / FGSC 8958) OX=242507 GN=ISY1 PE=3 SV=1	A	RNA processing and modification	pre-mRNA-splicing factor ISY1 [Verticillium dahliae VdLs.17]	biological process: cellular process (GO:0009987)
gene8879	VDAG_02333	32.9155	257	27.2896	244	28.8296	236	42.0788	352	44.5223	364	55.1727	452	1.41256311250244e-16	-1.12741	down	--	--	Biological Process: ribosomal subunit export from nucleus (GO:0000054);; Biological Process: ribosomal large subunit export from nucleus (GO:0000055);; Biological Process: mitotic cell cycle (GO:0000278);; Biological Process: mitotic cytokinesis (GO:0000281);; Biological Process: cellular bud site selection (GO:0000282);; Biological Process: cytokinesis (GO:0000910);; Molecular Function: molecula…	K14821|1.93e-41|vda:VDAG_02333|K14821 bud site selection protein 20 | (RefSeq) hypothetical protein	--	--	--	--	--	A	RNA processing and modification	uncharacterized protein VDAG_02333 [Verticillium dahliae VdLs.17]	biological process: cellular process (GO:0009987);; biological process: localization (GO:0051179);; molecular function: binding (GO:0005488);; cellular component: intracellular (GO:0005622);; cellular component: cellular anatomical entity (GO:0110165);; cellular component: protein-containing complex (GO:0032991)
gene3039	VDAG_07908	82.2128	5570	79.6248	6171	77.1132	5464	100.816	7314	104.519	7421	94.8258	6739	6.90201274352215e-30	-0.787479	down	--	--	Molecular Function: DNA binding (GO:0003677);; Biological Process: meiotic attachment of telomere to nuclear envelope (GO:0070197);; Cellular Component: nuclear membrane complex Bqt3-Bqt4 (GO:1990862);;	--	--	--	--	--	--	S	Function unknown	uncharacterized protein VDAG_07908 [Verticillium dahliae VdLs.17]	molecular function: binding (GO:0005488);; biological process: reproduction (GO:0000003);; biological process: cellular process (GO:0009987);; biological process: reproductive process (GO:0022414);; biological process: localization (GO:0051179);; cellular component: protein-containing complex (GO:0032991);; cellular component: cellular anatomical entity (GO:0110165)
gene5136	VDAG_04978	37.7126	2909	37.8748	3343	38.2861	3089	43.3706	3583	42.9789	3475	44.0177	3562	5.97427977657605e-28	-0.65266	down	--	--	--	--	--	--	--	--	--	--	--	uncharacterized protein VDAG_04978 [Verticillium dahliae VdLs.17]	--
gene812	VDAG_01604	3.62552	350	3.75128	415	3.13126	316	1.69467	176	1.81115	184	1.04468	106	8.29753018612134e-05	0.742224738386191	up	--	--	Molecular Function: DNA binding (GO:0003677);; Cellular Component: nucleus (GO:0005634);; Biological Process: transcription, DNA-templated (GO:0006351);; Molecular Function: zinc ion binding (GO:0008270);;	--	--	--	--	Fungal specific transcription factor domain	--	S	Function unknown	regulatory protein [Verticillium dahliae VdLs.17]	molecular function: binding (GO:0005488);; cellular component: intracellular (GO:0005622);; cellular component: cellular anatomical entity (GO:0110165);; biological process: metabolic process (GO:0008152);; biological process: cellular process (GO:0009987)
gene8933	VDAG_09455	1.80784	65	1.65611	68	1.52621	57	0.50258	20	0.822985	31	0.207294	8	0.00180607561211421	1.21617195055467	up	--	--	--	--	--	--	--	Domain of unknown function (DUF1917)	--	S	Function unknown	uncharacterized protein VDAG_09455 [Verticillium dahliae VdLs.17]	--
gene6957	VDAG_07580	13.2766	772	12.8166	852	12.4511	757	15.7374	979	14.8746	906	14.1146	860	4.41289120135739e-14	-0.672234	down	--	--	Cellular Component: membrane (GO:0016020);; Molecular Function: transferase activity, transferring glycosyl groups (GO:0016757);;	--	--	--	--	Fringe-like	--	G	Carbohydrate transport and metabolism	uncharacterized protein VDAG_07580 [Verticillium dahliae VdLs.17]	cellular component: cellular anatomical entity (GO:0110165);; molecular function: catalytic activity (GO:0003824)
gene4499	VDAG_04011	44.4788	1761	38.2911	1734	40.0905	1660	16.3565	694	12.8323	533	20.4721	850	7.30831114327902e-11	0.850751194980708	up	[I]	Lipid transport and metabolism	Molecular Function: catalytic activity (GO:0003824);;	K05607|3.13e-232|vda:VDAG_04011|K05607 methylglutaconyl-CoA hydratase [EC:4.2.1.18] | (RefSeq) methylglutaconyl-CoA hydratase	Valine, leucine and isoleucine degradation (ko00280)	[I]	Lipid transport and metabolism	Enoyl-CoA hydratase/isomerase	Enoyl-CoA isomerase/hydratase MYCGRDRAFT_76805 OS=Zymoseptoria tritici (strain CBS 115943 / IPO323) OX=336722 GN=MYCGRDRAFT_76805 PE=3 SV=1	I	Lipid transport and metabolism	methylglutaconyl-CoA hydratase [Verticillium dahliae VdLs.17]	molecular function: catalytic activity (GO:0003824)
gene9277	VDAG_06373	11.1246	811	10.212	852	10.0439	766	3.41584	267	3.22177	247	3.04555	233	6.04637277947503e-30	1.23536587693321	up	[E]	Amino acid transport and metabolism	Cellular Component: integral component of membrane (GO:0016021);; Molecular Function: transmembrane transporter activity (GO:0022857);;	K19564|0.0|vda:VDAG_06373|K19564 choline transport protein | (RefSeq) choline transport protein	--	[E]	Amino acid transport and metabolism	Amino acid permease	Choline transport protein OS=Saccharomyces cerevisiae (strain ATCC 204508 / S288c) OX=559292 GN=HNM1 PE=1 SV=1	E	Amino acid transport and metabolism	hypothetical protein VDGE_06373 [Verticillium dahliae]	cellular component: cellular anatomical entity (GO:0110165);; molecular function: transporter activity (GO:0005215)
gene5147	VDAG_04989	48.7348	1765	43.5482	1804	45.1134	1708	49.593	1923	50.5265	1917	56.4716	2145	1.4338773950595e-16	-0.646066	down	[J]	Translation, ribosomal structure and biogenesis	Molecular Function: structural constituent of ribosome (GO:0003735);; Cellular Component: ribosome (GO:0005840);; Biological Process: translation (GO:0006412);;	K02899|5.60e-113|cfj:CFIO01_05213|K02899 large subunit ribosomal protein L27 | (RefSeq) ribosomal protein L27	Ribosome (ko03010)	[J]	Translation, ribosomal structure and biogenesis	Ribosomal L27 protein	54S ribosomal protein L27, mitochondrial OS=Schizosaccharomyces pombe (strain 972 / ATCC 24843) OX=284812 GN=mrp7 PE=3 SV=1	J	Translation, ribosomal structure and biogenesis	50S ribosomal protein L27 [Verticillium dahliae VdLs.17]	molecular function: structural molecule activity (GO:0005198);; cellular component: intracellular (GO:0005622);; cellular component: cellular anatomical entity (GO:0110165);; biological process: metabolic process (GO:0008152);; biological process: cellular process (GO:0009987)
gene2829	VDAG_05573	1.16268	50	1.39898	69	1.56714	71	1.42383	66	1.78054	80	2.15388	97	0.000853007445399753	-0.824558	down	[G]	Carbohydrate transport and metabolism	Molecular Function: glucosamine-6-phosphate deaminase activity (GO:0004342);; Biological Process: carbohydrate metabolic process (GO:0005975);; Biological Process: N-acetylglucosamine metabolic process (GO:0006044);;	K02564|3.98e-260|vda:VDAG_05573|K02564 glucosamine-6-phosphate deaminase [EC:3.5.99.6] | (RefSeq) glucosamine-6-phosphate isomerase	Amino sugar and nucleotide sugar metabolism (ko00520)	[G]	Carbohydrate transport and metabolism	Glucosamine-6-phosphate isomerases/6-phosphogluconolactonase	Glucosamine-6-phosphate isomerase OS=Candida albicans (strain SC5314 / ATCC MYA-2876) OX=237561 GN=NAG1 PE=1 SV=3	G	Carbohydrate transport and metabolism	glucosamine-6-phosphate isomerase [Verticillium dahliae VdLs.17]	molecular function: catalytic activity (GO:0003824);; biological process: metabolic process (GO:0008152)
gene7329	VDAG_09047	95.8096	5788	95.6934	6614	100.919	6377	43.1469	2792	48.093	3045	46.9371	2975	1.19678991942852e-19	0.623728267580303	up	--	--	Biological Process: cell morphogenesis (GO:0000902);; Molecular Function: actin binding (GO:0003779);; Biological Process: actin filament organization (GO:0007015);;	K17261|0.0|vda:VDAG_09047|K17261 adenylyl cyclase-associated protein | (RefSeq) adenylyl cyclase-associated protein	--	[ZT]	Cytoskeleton;; Signal transduction mechanisms	Adenylate cyclase associated (CAP) C terminal	Adenylyl cyclase-associated protein OS=Schizosaccharomyces pombe (strain 972 / ATCC 24843) OX=284812 GN=cap1 PE=1 SV=1	--	--	adenylyl cyclase-associated protein [Verticillium dahliae VdLs.17]	biological process: developmental process (GO:0032502);; molecular function: binding (GO:0005488);; biological process: cellular process (GO:0009987)
gene6365	VDAG_07012	26.3115	2282	25.8657	2566	25.3191	2297	33.2663	3090	32.2978	2936	32.7873	2983	6.14813868304192e-37	-0.801607	down	--	--	Molecular Function: DNA-binding transcription factor activity, RNA polymerase II-specific (GO:0000981);; Molecular Function: DNA binding (GO:0003677);; Cellular Component: nucleus (GO:0005634);; Biological Process: transcription, DNA-templated (GO:0006351);; Molecular Function: zinc ion binding (GO:0008270);; Cellular Component: host cell nucleus (GO:0042025);;	--	--	--	--	Fungal specific transcription factor domain	--	B	Chromatin structure and dynamics	uncharacterized protein VDAG_07012 [Verticillium dahliae VdLs.17]	biological process: biological regulation (GO:0065007);; molecular function: transcription regulator activity (GO:0140110);; molecular function: binding (GO:0005488);; cellular component: intracellular (GO:0005622);; cellular component: cellular anatomical entity (GO:0110165);; biological process: metabolic process (GO:0008152);; biological process: cellular process (GO:0009987)
gene10281	VDAG_10392	1.62672	66	1.3771	64	2.03197	86	2.53928	110	2.09441	89	2.88108	122	4.10212231999306e-06	-1.03325	down	[E]	Amino acid transport and metabolism	Molecular Function: 1-aminocyclopropane-1-carboxylate deaminase activity (GO:0008660);; Biological Process: amine catabolic process (GO:0009310);; Molecular Function: pyridoxal phosphate binding (GO:0030170);;	K01505|8.90e-251|vda:VDAG_10392|K01505 1-aminocyclopropane-1-carboxylate deaminase [EC:3.5.99.7] | (RefSeq) 1-aminocyclopropane-1-carboxylate deaminase	Cysteine and methionine metabolism (ko00270)	--	--	Pyridoxal-phosphate dependent enzyme	Probable 1-aminocyclopropane-1-carboxylate deaminase OS=Cryptococcus neoformans var. neoformans serotype D (strain JEC21 / ATCC MYA-565) OX=214684 GN=CNB00190 PE=3 SV=1	E	Amino acid transport and metabolism	1-aminocyclopropane-1-carboxylate deaminase [Verticillium dahliae VdLs.17]	molecular function: catalytic activity (GO:0003824);; biological process: metabolic process (GO:0008152);; molecular function: binding (GO:0005488)
gene9850	VDAG_06602	19.1107	2119	18.6131	2361	21.1021	2447	5.02386	597	5.35733	623	5.9026	687	9.00332189932787e-57	1.39486336288578	up	--	--	Cellular Component: nucleus (GO:0005634);;	--	--	[YU]	Nuclear structure;; Intracellular trafficking, secretion, and vesicular transport	Exportin 1-like protein	Importin beta-like protein kap111 OS=Schizosaccharomyces pombe (strain 972 / ATCC 24843) OX=284812 GN=kap111 PE=3 SV=1	--	--	uncharacterized protein VDAG_06602 [Verticillium dahliae VdLs.17]	cellular component: intracellular (GO:0005622);; cellular component: cellular anatomical entity (GO:0110165)
gene9590	VDAG_06038	190.196	10553	199.962	12693	188.549	10941	414.423	24623	409.92	23836	417.502	24300	2.59057483923342e-165	-1.55887	down	[C]	Energy production and conversion	Molecular Function: molecular_function (GO:0003674);; Molecular Function: catalytic activity (GO:0003824);; Cellular Component: cellular_component (GO:0005575);; Cellular Component: intracellular (GO:0005622);; Cellular Component: obsolete cell (GO:0005623);; Cellular Component: cytoplasm (GO:0005737);; Cellular Component: mitochondrion (GO:0005739);; Cellular Component: endoplasmic reticulum (GO…	K18561|6.27e-310|vda:VDAG_06038|K18561 FAD-dependent fumarate reductase [EC:1.3.8.-] | (RefSeq) osmotic growth protein	--	[C]	Energy production and conversion	FAD binding domain	Fumarate reductase OS=Schizosaccharomyces pombe (strain 972 / ATCC 24843) OX=284812 GN=osm1 PE=3 SV=1	C	Energy production and conversion	osmotic growth protein [Verticillium dahliae VdLs.17]	molecular function: catalytic activity (GO:0003824);; cellular component: intracellular (GO:0005622);; cellular component: cellular anatomical entity (GO:0110165);; biological process: metabolic process (GO:0008152);; biological process: cellular process (GO:0009987);; biological process: response to stimulus (GO:0050896)
gene9265	VDAG_06361	207.896	8623	197.939	9392	206.214	8946	348.665	15487	330.52	14368	354.764	15436	4.35575336361227e-105	-1.21399	down	--	--	Molecular Function: GTPase activity (GO:0003924);; Molecular Function: GTP binding (GO:0005525);; Biological Process: small GTPase mediated signal transduction (GO:0007264);;	K04393|6.00e-139|vda:VDAG_06361|K04393 cell division control protein 42 | (RefSeq) cell division control protein	MAPK signaling pathway - yeast (ko04011);; Endocytosis (ko04144)	[R]	General function prediction only	Ras family	Cell division control protein 42 homolog OS=Schizosaccharomyces pombe (strain 972 / ATCC 24843) OX=284812 GN=cdc42 PE=1 SV=1	U	Intracellular trafficking, secretion, and vesicular transport	cell division control protein [Verticillium dahliae VdLs.17]	molecular function: catalytic activity (GO:0003824);; molecular function: binding (GO:0005488);; biological process: cellular process (GO:0009987);; biological process: signaling (GO:0023052);; biological process: response to stimulus (GO:0050896);; biological process: biological regulation (GO:0065007)
gene7601	VDAG_03253	18.0698	392	15.9382	395	15.4541	350	0.588618	14	0.436617	10	1.11141	26	1.23672672656497e-56	4.04353637142206	up	--	--	--	--	--	--	--	AAA domain	--	S	Function unknown	uncharacterized protein VDAG_03253 [Verticillium dahliae VdLs.17]	--
gene10406	VDAG_10368	7.87577	134	7.47865	146	6.94228	124	15.2666	278	12.5423	224	16.3955	293	7.45848711730271e-21	-1.442	down	[S]	Function unknown	--	--	--	--	--	Putative heavy-metal-binding	--	S	Function unknown	yjfJ [Verticillium dahliae VdLs.17]	--
gene7208	VDAG_08928	377.554	11485	343.332	11948	370.892	11800	435.809	14197	395.97	12624	510.242	16282	9.83546041475841e-19	-0.753968	down	--	--	Biological Process: ribosomal small subunit assembly (GO:0000028);; Biological Process: cytoplasmic translation (GO:0002181);; Molecular Function: molecular_function (GO:0003674);; Molecular Function: nucleic acid binding (GO:0003676);; Molecular Function: RNA binding (GO:0003723);; Molecular Function: structural constituent of ribosome (GO:0003735);; Molecular Function: structural molecule activ…	K02947|8.82e-117|vda:VDAG_08928|K02947 small subunit ribosomal protein S10e | (RefSeq) 40S ribosomal protein S10-A	Ribosome (ko03010)	[J]	Translation, ribosomal structure and biogenesis	Plectin/S10 domain	40S ribosomal protein S10-A OS=Schizosaccharomyces pombe (strain 972 / ATCC 24843) OX=284812 GN=rps1001 PE=3 SV=1	J	Translation, ribosomal structure and biogenesis	40S ribosomal protein S10-A [Verticillium dahliae VdLs.17]	biological process: cellular process (GO:0009987);; biological process: metabolic process (GO:0008152);; molecular function: binding (GO:0005488);; molecular function: structural molecule activity (GO:0005198);; cellular component: intracellular (GO:0005622);; cellular component: cellular anatomical entity (GO:0110165);; biological process: localization (GO:0051179);; cellular component: protein-…
gene5014	VDAG_09737	4.30657	266	4.51432	319	4.34894	281	0.73722	49	0.585012	38	0.838843	55	6.68614414950178e-30	2.14086572336874	up	[G]	Carbohydrate transport and metabolism	Cellular Component: integral component of membrane (GO:0016021);; Molecular Function: transmembrane transporter activity (GO:0022857);;	K17866|6.86e-61|pan:PODANSg1509|K17866 diphthamide biosynthesis protein 2 | (RefSeq) hypothetical protein	--	--	--	Major Facilitator Superfamily	Agnestins efflux protein AgnL12 OS=Paecilomyces divaricatus OX=644132 GN=AgnL12 PE=3 SV=1	G	Carbohydrate transport and metabolism	riboflavin transporter MCH5 [Verticillium dahliae VdLs.17]	cellular component: cellular anatomical entity (GO:0110165);; molecular function: transporter activity (GO:0005215)
gene7918	VDAG_08050	96.1177	3771	80.8993	3631	92.6842	3803	20.9039	879	17.6032	724	22.9201	944	2.80355625367818e-65	1.67640317120149	up	--	--	--	--	--	--	--	Galactose oxidase, central domain	--	S	Function unknown	kelch repeat protein [Verticillium dahliae VdLs.17]	--
gene9414	VDAG_06507	23.1386	1837	21.4997	1953	23.5735	1958	34.632	2945	34.4007	2862	36.5564	3045	1.22252259489722e-58	-1.08816	down	--	--	Molecular Function: protein binding (GO:0005515);;	K10268|0.0|vda:VDAG_06507|K10268 F-box and leucine-rich repeat protein 2/20 | (RefSeq) F-box/LRR-repeat protein	--	--	--	F-box-like	--	S	Function unknown	F-box/LRR-repeat protein [Verticillium dahliae VdLs.17]	molecular function: binding (GO:0005488)
NewGene_814	--	15.2591	560	13.852495000000001	581	12.1757	467	14.898313000000002	583	14.9135	574	15.8609	611	2.27717975200421e-08	-0.602783	down	--	--	Molecular Function: DNA-binding transcription factor activity, RNA polymerase II-specific (GO:0000981);; Molecular Function: zinc ion binding (GO:0008270);; Cellular Component: host cell nucleus (GO:0042025);;	--	--	--	--	--	--	--	--	hypothetical protein BN1708_013262 [Verticillium longisporum]	biological process: biological regulation (GO:0065007);; molecular function: transcription regulator activity (GO:0140110);; molecular function: binding (GO:0005488);; cellular component: cellular anatomical entity (GO:0110165)
gene2201	VDAG_00477	28.5578	7363	32.8487	9689	30.8581	8321	50.6271	13978	56.5074	15269	44.0307	11909	2.279190461694e-32	-1.17126	down	[EF]	Amino acid transport and metabolism;; Nucleotide transport and metabolism	Molecular Function: GMP synthase (glutamine-hydrolyzing) activity (GO:0003922);; Molecular Function: aspartate carbamoyltransferase activity (GO:0004070);; Molecular Function: carbamoyl-phosphate synthase (glutamine-hydrolyzing) activity (GO:0004088);; Molecular Function: ATP binding (GO:0005524);; Cellular Component: cytoplasm (GO:0005737);; Biological Process: 'de novo' pyrimidine nucleobase bi…	K11541|0.0|vda:VDAG_00477|K11541 carbamoyl-phosphate synthase / aspartate carbamoyltransferase [EC:6.3.5.5 2.1.3.2] | (RefSeq) pyrABCN	Pyrimidine metabolism (ko00240);; Alanine, aspartate and glutamate metabolism (ko00250)	[R]	General function prediction only	Carbamoyl-phosphate synthase L chain, ATP binding domain	Protein pyrABCN OS=Emericella nidulans (strain FGSC A4 / ATCC 38163 / CBS 112.46 / NRRL 194 / M139) OX=227321 GN=pyrABCN PE=3 SV=2	F	Nucleotide transport and metabolism	pyrABCN [Verticillium dahliae VdLs.17]	molecular function: catalytic activity (GO:0003824);; molecular function: binding (GO:0005488);; cellular component: cellular anatomical entity (GO:0110165);; biological process: metabolic process (GO:0008152);; biological process: cellular process (GO:0009987);; biological process: biological regulation (GO:0065007)
gene3858	VDAG_02826	1.34227	57	1.28874	63	1.18324	53	0.769117	35	0.35154	16	0.591556	27	0.0431691709224779	0.684936452497011	up	[R]	General function prediction only	--	K17647|9.90e-100|aor:AO090120000002|K17647 versiconal hemiacetal acetate reductase [EC:1.1.1.353] | (RefSeq) unnamed protein product; voltage-gated shaker-like K+ channel, subunit beta/KCNAB	Aflatoxin biosynthesis (ko00254)	[C]	Energy production and conversion	Aldo/keto reductase family	Aldo-keto reductase MYCFIDRAFT_87468 OS=Pseudocercospora fijiensis (strain CIRAD86) OX=383855 GN=MYCFIDRAFT_87468 PE=2 SV=1	C	Energy production and conversion	voltage-gated potassium channel subunit beta-1 [Verticillium dahliae VdLs.17]	--
gene1436	VDAG_08784	18.7194	1190	18.0361	1312	19.8948	1323	27.0154	1839	27.4648	1830	28.5735	1905	2.05322618726566e-43	-1.00945	down	[J]	Translation, ribosomal structure and biogenesis	Molecular Function: GTP binding (GO:0005525);;	K14538|0.0|vda:VDAG_08784|K14538 nuclear GTP-binding protein | (RefSeq) nuclear GTP-binding protein NUG1	Ribosome biogenesis in eukaryotes (ko03008)	[R]	General function prediction only	GNL3L/Grn1 putative GTPase	GTPase grn1 OS=Schizosaccharomyces pombe (strain 972 / ATCC 24843) OX=284812 GN=grn1 PE=1 SV=1	S	Function unknown	nuclear GTP-binding protein NUG1 [Verticillium dahliae VdLs.17]	molecular function: binding (GO:0005488)
gene2081	VDAG_00360	8.40873	407	7.56041	418	8.28758	419	10.6304	550	9.72662	493	10.3702	526	1.07086625016835e-14	-0.799529	down	--	--	Cellular Component: integral component of membrane (GO:0016021);;	K20372|1.24e-301|vda:VDAG_00360|K20372 TBC1 domain family member 20 | (RefSeq) GTPase-activating protein gyp10	--	[T]	Signal transduction mechanisms	Rab-GTPase-TBC domain	GTPase-activating protein GYP8 OS=Saccharomyces cerevisiae (strain ATCC 204508 / S288c) OX=559292 GN=GYP8 PE=1 SV=1	T	Signal transduction mechanisms	GTPase-activating protein gyp10 [Verticillium dahliae VdLs.17]	cellular component: cellular anatomical entity (GO:0110165)
gene9888	VDAG_06640	25.3023	889	22.8895	920	24.7016	908	25.3554	954	24.3411	896	31.3695	1156	2.96968948690184e-09	-0.609526	down	--	--	Cellular Component: integral component of membrane (GO:0016021);;	--	--	--	--	Domain of unknown function (DUF4112)	--	S	Function unknown	uncharacterized protein VDAG_06640 [Verticillium dahliae VdLs.17]	cellular component: cellular anatomical entity (GO:0110165)
gene7756	VDAG_03405	2.35855	111	2.28979	123	3.21991	158	0.558705	28	0.92403	46	0.662241	33	1.26318432527685e-07	1.40602072015435	up	[R]	General function prediction only	--	K19519|1.50e-76|tmn:UCRPA7_4810|K19519 transforming growth factor-beta-induced protein | (RefSeq) putative fasciclin domain-containing protein	--	--	--	Fasciclin domain	--	--	--	uncharacterized protein VDAG_03405 [Verticillium dahliae VdLs.17]	--
gene8806	VDAG_02264	4.46225	375	5.18975	499	4.47159	393	9.83523	884	10.7689	948	10.4161	917	7.78337286845444e-56	-1.58906	down	--	--	--	--	--	--	--	--	--	--	--	uncharacterized protein VDAG_02264 [Verticillium dahliae VdLs.17]	--
gene7747	VDAG_03396	11.4118	480	9.77946	471	11.2227	494	3.62457	164	3.88943	172	4.56886	202	4.32248578181281e-13	0.96204585257283	up	--	--	Cellular Component: integral component of membrane (GO:0016021);;	--	--	--	--	--	--	--	--	uncharacterized protein VDAG_03396 [Verticillium dahliae VdLs.17]	cellular component: cellular anatomical entity (GO:0110165)
gene2233	VDAG_00508	42.2044	1171	34.3973	1092	44.619	1295	55.0537	1636	49.0406	1426	59.3908	1729	1.72731727387807e-17	-0.889547	down	--	--	Molecular Function: structural constituent of ribosome (GO:0003735);; Cellular Component: ribosome (GO:0005840);; Biological Process: translation (GO:0006412);;	K02892|1.18e-137|vda:VDAG_00508|K02892 large subunit ribosomal protein L23 | (RefSeq) hypothetical protein	Ribosome (ko03010)	[J]	Translation, ribosomal structure and biogenesis	Ribosomal protein L23	54S ribosomal protein L41, mitochondrial OS=Saccharomyces cerevisiae (strain ATCC 204508 / S288c) OX=559292 GN=MRP20 PE=1 SV=1	J	Translation, ribosomal structure and biogenesis	uncharacterized protein VDAG_00508 [Verticillium dahliae VdLs.17]	molecular function: structural molecule activity (GO:0005198);; cellular component: intracellular (GO:0005622);; cellular component: cellular anatomical entity (GO:0110165);; biological process: metabolic process (GO:0008152);; biological process: cellular process (GO:0009987)
gene5301	VDAG_05140	0.626277	52	0.719463	68	0.678076	58	0.254395	23	0.113817	10	0.071009	7	3.33747821359019e-05	1.68460670228747	up	--	--	Molecular Function: DNA-binding transcription factor activity, RNA polymerase II-specific (GO:0000981);; Molecular Function: DNA binding (GO:0003677);; Cellular Component: nucleus (GO:0005634);; Biological Process: transcription, DNA-templated (GO:0006351);; Molecular Function: zinc ion binding (GO:0008270);; Cellular Component: host cell nucleus (GO:0042025);;	--	--	--	--	Fungal specific transcription factor domain	Patulin cluster transcription factor patL OS=Aspergillus clavatus (strain ATCC 1007 / CBS 513.65 / DSM 816 / NCTC 3887 / NRRL 1) OX=344612 GN=patL PE=1 SV=1	K	Transcription	fungal specific transcription factor domain-containing protein [Verticillium dahliae VdLs.17]	biological process: biological regulation (GO:0065007);; molecular function: transcription regulator activity (GO:0140110);; molecular function: binding (GO:0005488);; cellular component: intracellular (GO:0005622);; cellular component: cellular anatomical entity (GO:0110165);; biological process: metabolic process (GO:0008152);; biological process: cellular process (GO:0009987)
gene3125	VDAG_07993	102.58	3797	95.4364	4042	98.9113	3830	28.0367	1112	28.2343	1096	29.9167	1162	1.12893596972723e-84	1.32635905348385	up	[CR]	Energy production and conversion;; General function prediction only	Molecular Function: zinc ion binding (GO:0008270);; Molecular Function: oxidoreductase activity (GO:0016491);;	K00344|2.54e-220|vda:VDAG_07993|K00344 NADPH:quinone reductase [EC:1.6.5.5] | (RefSeq) quinone oxidoreductase	--	[CR]	Energy production and conversion;; General function prediction only	Zinc-binding dehydrogenase	Probable quinone oxidoreductase OS=Saccharomyces cerevisiae (strain ATCC 204508 / S288c) OX=559292 GN=ZTA1 PE=1 SV=1	C	Energy production and conversion	quinone oxidoreductase [Verticillium dahliae VdLs.17]	molecular function: binding (GO:0005488);; molecular function: catalytic activity (GO:0003824)
gene3999	VDAG_02964	5.25161	172	5.15481	193	5.26144	180	2.23665	79	2.75451	95	2.42136	84	0.00073409066559491	0.61098084567317	up	[Q]	Secondary metabolites biosynthesis, transport and catabolism	Biological Process: cellular aromatic compound metabolic process (GO:0006725);; Molecular Function: ferrous iron binding (GO:0008198);; Molecular Function: zinc ion binding (GO:0008270);; Molecular Function: oxidoreductase activity, acting on single donors with incorporation of molecular oxygen (GO:0016701);;	--	--	--	--	Catalytic LigB subunit of aromatic ring-opening dioxygenase	--	E	Amino acid transport and metabolism	uncharacterized protein VDAG_02964 [Verticillium dahliae VdLs.17]	biological process: metabolic process (GO:0008152);; biological process: cellular process (GO:0009987);; molecular function: binding (GO:0005488);; molecular function: catalytic activity (GO:0003824)
gene5102	VDAG_09824	11.4277	735	11.3816	837	10.6359	715	18.6254	1282	18.3436	1236	18.3068	1234	5.94425031363042e-49	-1.18197	down	[L]	Replication, recombination and repair	Molecular Function: nucleic acid binding (GO:0003676);; Molecular Function: helicase activity (GO:0004386);; Molecular Function: ATP binding (GO:0005524);;	K14778|0.0|vda:VDAG_09824|K14778 ATP-dependent RNA helicase DDX49/DBP8 [EC:3.6.4.13] | (RefSeq) ATP-dependent RNA helicase dbp8	--	[A]	RNA processing and modification	DEAD/DEAH box helicase	ATP-dependent RNA helicase DBP8 OS=Gibberella zeae (strain PH-1 / ATCC MYA-4620 / FGSC 9075 / NRRL 31084) OX=229533 GN=DBP8 PE=3 SV=1	A	RNA processing and modification	ATP-dependent RNA helicase dbp8 [Verticillium dahliae VdLs.17]	molecular function: binding (GO:0005488);; molecular function: catalytic activity (GO:0003824)
gene842	VDAG_01634	6.35614	148	8.15165	217	6.21779	151	2.61483	65	1.95387	48	2.59026	63	5.67310851039594e-07	1.07894521864941	up	--	--	--	--	--	--	--	--	--	--	--	uncharacterized protein VDAG_01634 [Verticillium dahliae VdLs.17]	--
gene1141	VDAG_04365	2241.47	208198	2018	214434	2161.27	209955	3820.44	380012	3699.02	360084	4119.24	401376	6.21122305731889e-99	-1.31542	down	[O]	Posttranslational modification, protein turnover, chaperones	Molecular Function: ATP binding (GO:0005524);;	K03695|0.0|vda:VDAG_04365|K03695 ATP-dependent Clp protease ATP-binding subunit ClpB | (RefSeq) heat shock protein	--	[O]	Posttranslational modification, protein turnover, chaperones	AAA domain (Cdc48 subfamily)	Heat shock protein 78, mitochondrial OS=Schizosaccharomyces pombe (strain 972 / ATCC 24843) OX=284812 GN=hsp78 PE=3 SV=1	O	Posttranslational modification, protein turnover, chaperones	heat shock protein [Verticillium dahliae VdLs.17]	molecular function: binding (GO:0005488)
gene5968	VDAG_09227	9.0878	447	8.41531	473	8.35632	430	12.1982	642	12.867	663	11.9715	617	5.43493961860685e-23	-0.976267	down	[L]	Replication, recombination and repair	Molecular Function: nucleic acid binding (GO:0003676);; Molecular Function: helicase activity (GO:0004386);; Molecular Function: ATP binding (GO:0005524);;	K14809|2.74e-288|vda:VDAG_09227|K14809 ATP-dependent RNA helicase DDX55/SPB4 [EC:3.6.4.13] | (RefSeq) ATP-dependent rRNA helicase SPB4	--	[A]	RNA processing and modification	DEAD/DEAH box helicase	ATP-dependent rRNA helicase SPB4 OS=Gibberella zeae (strain PH-1 / ATCC MYA-4620 / FGSC 9075 / NRRL 31084) OX=229533 GN=SPB4 PE=3 SV=1	A	RNA processing and modification	ATP-dependent rRNA helicase SPB4 [Verticillium dahliae VdLs.17]	molecular function: binding (GO:0005488);; molecular function: catalytic activity (GO:0003824)
gene3859	VDAG_02827	5.72142	337	6.32662	426	5.99802	369	9.27974	585	8.81184	543	8.49159	524	1.06579962183665e-21	-1.01483	down	[C]	Energy production and conversion	Molecular Function: oxidoreductase activity (GO:0016491);; Molecular Function: FAD binding (GO:0071949);;	--	--	--	--	FAD binding domain	FAD-linked oxidoreductase chyH OS=Penicillium rubens (strain ATCC 28089 / DSM 1075 / NRRL 1951 / Wisconsin 54-1255) OX=500485 GN=chyH PE=3 SV=1	C	Energy production and conversion	uncharacterized protein VDAG_02827 [Verticillium dahliae VdLs.17]	molecular function: catalytic activity (GO:0003824);; molecular function: binding (GO:0005488)
gene4454	VDAG_03969	2.00293	87	1.86681	92	1.94242	88	0.460634	22	0.733414	34	0.648816	30	2.95545080325872e-05	1.16739050456482	up	[G]	Carbohydrate transport and metabolism	Molecular Function: zinc ion binding (GO:0008270);; Molecular Function: oxidoreductase activity (GO:0016491);;	K13953|3.88e-268|vda:VDAG_03969|K13953 alcohol dehydrogenase, propanol-preferring [EC:1.1.1.1] | (RefSeq) alcohol dehydrogenase	Glycolysis / Gluconeogenesis (ko00010);; Fatty acid degradation (ko00071);; Tyrosine metabolism (ko00350)	[Q]	Secondary metabolites biosynthesis, transport and catabolism	Alcohol dehydrogenase GroES-like domain	Alcohol dehydrogenase 2 OS=Emericella nidulans (strain FGSC A4 / ATCC 38163 / CBS 112.46 / NRRL 194 / M139) OX=227321 GN=alcB PE=3 SV=2	Q	Secondary metabolites biosynthesis, transport and catabolism	alcohol dehydrogenase [Verticillium dahliae VdLs.17]	molecular function: binding (GO:0005488);; molecular function: catalytic activity (GO:0003824)
gene6601	VDAG_07238	3.46783	153	3.96953	200	3.61327	166	0.672743	32	0.62841	29	0.877626	41	2.99083548016276e-16	1.87731772809311	up	[GI]	Carbohydrate transport and metabolism;; Lipid transport and metabolism	Biological Process: polysaccharide catabolic process (GO:0000272);; Cellular Component: extracellular region (GO:0005576);; Molecular Function: lyase activity (GO:0016829);;	K01732|1.35e-247|vda:VDAG_07238|K01732 pectin lyase [EC:4.2.2.10] | (RefSeq) pectin lyase	--	--	--	Pectate lyase	Pectin lyase OS=Colletotrichum gloeosporioides OX=474922 GN=PNLA PE=3 SV=1	G	Carbohydrate transport and metabolism	pectin lyase [Verticillium dahliae VdLs.17]	biological process: metabolic process (GO:0008152);; cellular component: cellular anatomical entity (GO:0110165);; molecular function: catalytic activity (GO:0003824)
gene4309	VDAG_03834	1.34597	41	1.36005	48	1.52941	49	0.170739	6	0.062218	2	0.111506	4	2.55643734808328e-08	3.05781684045287	up	--	--	--	--	--	--	--	--	--	--	--	uncharacterized protein VDAG_03834 [Verticillium dahliae VdLs.17]	--
gene75	VDAG_00882	57.2751	1000	66.0908	1321	64.1462	1172	25.545	478	25.2938	463	23.3	427	1.70414456775465e-18	0.88119420940569	up	--	--	Biological Process: chromatin remodeling (GO:0006338);; Cellular Component: Ino80 complex (GO:0031011);;	K11676|2.07e-95|vda:VDAG_00882|K11676 Ino eighty subunit 2 | (RefSeq) hypothetical protein	--	--	--	PAPA-1-like conserved region	INO80 complex subunit 2 OS=Schizosaccharomyces pombe (strain 972 / ATCC 24843) OX=284812 GN=ies2 PE=1 SV=1	S	Function unknown	uncharacterized protein VDAG_00882 [Verticillium dahliae VdLs.17]	biological process: cellular process (GO:0009987);; cellular component: intracellular (GO:0005622);; cellular component: protein-containing complex (GO:0032991);; cellular component: cellular anatomical entity (GO:0110165)
gene10807	VDAG_08502	0.921952	52	0.70988	46	0.970194	57	1.06239	64	1.2406	73	1.56506	92	6.67478178976535e-05	-1.02512	down	--	--	Cellular Component: integral component of membrane (GO:0016021);;	--	--	--	--	--	--	--	--	uncharacterized protein VDAG_08502 [Verticillium dahliae VdLs.17]	cellular component: cellular anatomical entity (GO:0110165)
gene1687	VDAG_10084	99.6445	894	99.5814	1022	99.1799	930	207.199	1989	175.309	1647	233.089	2192	1.69879726171292e-53	-1.49972	down	--	--	--	--	--	--	--	--	--	--	--	uncharacterized protein VDAG_10084 [Verticillium dahliae VdLs.17]	--
gene1898	VDAG_00180	31.9674	1085	27.7834	1078	32.1753	1142	35.7024	1297	36.64	1303	40.2443	1432	5.62639086238484e-18	-0.750356	down	[J]	Translation, ribosomal structure and biogenesis	Molecular Function: rRNA binding (GO:0019843);;	K14560|7.65e-128|val:VDBG_00572|K14560 U3 small nucleolar ribonucleoprotein protein IMP3 | (RefSeq) U3 small nucleolar ribonucleoprotein IMP3	Ribosome biogenesis in eukaryotes (ko03008)	[A]	RNA processing and modification	Ribosomal protein S4/S9 N-terminal domain	U3 small nucleolar ribonucleoprotein protein IMP3 OS=Saccharomyces cerevisiae (strain ATCC 204508 / S288c) OX=559292 GN=IMP3 PE=1 SV=1	A	RNA processing and modification	U3 small nucleolar ribonucleoprotein IMP3 [Verticillium alfalfae VaMs.102]	molecular function: binding (GO:0005488)
gene8765	VDAG_02225	6.37751	252	6.38065	289	8.67744	359	0.948839	41	1.48073	62	1.39684	58	4.02811054240994e-22	2.01598867127416	up	--	--	Cellular Component: integral component of membrane (GO:0016021);;	--	--	--	--	Regulator of G protein signaling domain	--	--	--	uncharacterized protein VDAG_02225 [Verticillium dahliae VdLs.17]	cellular component: cellular anatomical entity (GO:0110165)
gene8354	VDAG_01826	7.64864	1621	8.68481	2105	7.19158	1594	2.68025	609	2.98915	664	2.49124	554	8.75562787136079e-24	1.06881823505678	up	[I]	Lipid transport and metabolism	Molecular Function: phospholipase D activity (GO:0004630);; Biological Process: lipid catabolic process (GO:0016042);; Molecular Function: phosphatidylinositol binding (GO:0035091);; Molecular Function: N-acylphosphatidylethanolamine-specific phospholipase D activity (GO:0070290);;	K01115|0.0|vda:VDAG_01826|K01115 phospholipase D1/2 [EC:3.1.4.4] | (RefSeq) phospholipase D1	Glycerophospholipid metabolism (ko00564);; Ether lipid metabolism (ko00565);; Endocytosis (ko04144)	[I]	Lipid transport and metabolism	Phospholipase D Active site motif	Phospholipase D1 OS=Schizosaccharomyces pombe (strain 972 / ATCC 24843) OX=284812 GN=pld1 PE=1 SV=1	I	Lipid transport and metabolism	phospholipase D1 [Verticillium dahliae VdLs.17]	molecular function: catalytic activity (GO:0003824);; biological process: metabolic process (GO:0008152);; molecular function: binding (GO:0005488)
gene1450	VDAG_08798	3.57328	187	4.0396	242	3.57455	196	15.0438	842	18.1135	993	13.2421	726	1.82248710790715e-75	-2.50739	down	--	--	Molecular Function: RNA binding (GO:0003723);;	K20100|2.42e-41|yli:YALI0F18876g|K20100 YTH domain-containing protein 1 | (RefSeq) YALI0F18876p	--	[TA]	Signal transduction mechanisms;; RNA processing and modification	YT521-B-like domain	--	--	--	uncharacterized protein VDAG_08798 [Verticillium dahliae VdLs.17]	molecular function: binding (GO:0005488)
gene1326	VDAG_04546	266.567	8006	245.424	8432	256.65	8061	451.674	14526	446.032	14038	491.718	15491	5.59706118453133e-102	-1.31139	down	--	--	--	--	--	--	--	--	--	--	--	uncharacterized protein VDAG_04546 [Verticillium dahliae VdLs.17]	--
gene5130	VDAG_04972	35.5268	2097	31.9762	2159	33.532	2070	45.5718	2880	47.8474	2960	46.9316	2906	4.08985594824217e-41	-0.932616	down	--	--	Molecular Function: adenosylmethionine decarboxylase activity (GO:0004014);; Biological Process: spermine biosynthetic process (GO:0006597);; Biological Process: spermidine biosynthetic process (GO:0008295);;	K01611|0.0|vda:VDAG_04972|K01611 S-adenosylmethionine decarboxylase [EC:4.1.1.50] | (RefSeq) S-adenosylmethionine decarboxylase proenzyme	Cysteine and methionine metabolism (ko00270);; Arginine and proline metabolism (ko00330)	[T]	Signal transduction mechanisms	Adenosylmethionine decarboxylase	S-adenosylmethionine decarboxylase proenzyme OS=Schizosaccharomyces pombe (strain 972 / ATCC 24843) OX=284812 GN=spe2 PE=2 SV=1	T	Signal transduction mechanisms	S-adenosylmethionine decarboxylase proenzyme [Verticillium dahliae VdLs.17]	molecular function: catalytic activity (GO:0003824);; biological process: metabolic process (GO:0008152);; biological process: cellular process (GO:0009987)
gene3256	VDAG_08579	457.632	28019	405.682	28415	444.061	28435	589.412	38645	556.126	35684	683.453	43896	1.5652009671415e-32	-0.940962	down	--	--	Biological Process: lipid metabolic process (GO:0006629);; Molecular Function: phosphoric diester hydrolase activity (GO:0008081);;	--	--	--	--	--	Uncharacterized secreted protein ARB_08043 OS=Arthroderma benhamiae (strain ATCC MYA-4681 / CBS 112371) OX=663331 GN=ARB_08043 PE=1 SV=1	S	Function unknown	uncharacterized protein VDAG_08579 [Verticillium dahliae VdLs.17]	biological process: metabolic process (GO:0008152);; molecular function: catalytic activity (GO:0003824)
NewGene_1424	--	0.783626	189	0.924762	215	0.893178	225	1.26297	326	1.29491	327	1.58156	400	4.92475329049726e-19	-1.20943	down	--	--	--	--	--	--	--	--	--	--	--	--	--
gene1085	VDAG_04310	1.72999	102	1.21353	82	1.8659	115	1.66153	105	1.76185	109	2.11229	130	0.0019475771671166	-0.661675	down	--	--	--	--	--	--	--	--	--	--	--	uncharacterized protein VDAG_04310 [Verticillium dahliae VdLs.17]	--
gene10091	VDAG_06837	0.799495	100	0.515531	74	0.667383	87	0.249981	34	0.097982	13	0.216346	29	6.66937166010084e-05	1.32658346045325	up	--	--	--	--	--	--	--	--	--	--	--	uncharacterized protein VDAG_06837 [Verticillium dahliae VdLs.17]	--
gene674	VDAG_01469	0.526318	82	0.65359	117	0.703406	115	0.219636	37	0.261362	43	0.283479	47	0.000907358192284796	0.834809581708072	up	--	--	--	K21440|0.0|vda:VDAG_01469|K21440 ankyrin repeat domain-containing protein 50 | (RefSeq) ankyrin repeat protein	--	--	--	N-terminal domain of NWD NACHT-NTPase	Vegetative incompatibility protein HET-E-1 OS=Podospora anserina OX=2587412 GN=HET-E1 PE=4 SV=1	M	Cell wall/membrane/envelope biogenesis	ankyrin repeat protein [Verticillium dahliae VdLs.17]	--
gene9724	VDAG_06167	10.4458	737	12.2232	987	10.954	809	1.83386	139	1.69561	126	1.39541	104	2.74330161061333e-65	2.30705630250438	up	[K]	Transcription	Cellular Component: integral component of membrane (GO:0016021);; Molecular Function: transmembrane transporter activity (GO:0022857);;	K10866|2.23e-221|nhe:NECHADRAFT_65858|K10866 DNA repair protein RAD50 [EC:3.6.-.-] | (RefSeq) hypothetical protein	Homologous recombination (ko03440);; Non-homologous end-joining (ko03450)	[R]	General function prediction only	Major Facilitator Superfamily	Efflux pump dotC OS=Dothistroma septosporum (strain NZE10 / CBS 128990) OX=675120 GN=dotC PE=2 SV=1	U	Intracellular trafficking, secretion, and vesicular transport	uncharacterized protein VDAG_06167 [Verticillium dahliae VdLs.17]	cellular component: cellular anatomical entity (GO:0110165);; molecular function: transporter activity (GO:0005215)
gene2278	VDAG_00552	23.6522	799	19.9063	769	25.5153	901	23.4523	848	24.3602	862	30.2757	1073	7.13315604092291e-08	-0.6343	down	--	--	Cellular Component: nucleus (GO:0005634);; Biological Process: protein transport (GO:0015031);;	K15262|8.39e-202|vda:VDAG_00552|K15262 protein BCP1 | (RefSeq) BCP1 protein	--	[R]	General function prediction only	p21-C-terminal region-binding protein	Protein BCP1 OS=Gibberella zeae (strain PH-1 / ATCC MYA-4620 / FGSC 9075 / NRRL 31084) OX=229533 GN=BCP1 PE=3 SV=1	K	Transcription	BCP1 protein [Verticillium dahliae VdLs.17]	cellular component: intracellular (GO:0005622);; cellular component: cellular anatomical entity (GO:0110165);; biological process: localization (GO:0051179)
gene5603	VDAG_05771	40.7576	971	33.6328	917	38.6922	965	60.7213	1550	50.1086	1252	67.242	1681	2.34179101755221e-24	-1.11242	down	--	--	Cellular Component: mitochondrion (GO:0005739);; Cellular Component: integral component of membrane (GO:0016021);; Biological Process: mitochondrial cytochrome c oxidase assembly (GO:0033617);;	K18187|2.46e-57|vda:VDAG_05771|K18187 protein PET100, fungi type | (RefSeq) mitochondrial cytochrome c oxidase assembly factor	--	--	--	Pet100	--	S	Function unknown	mitochondrial cytochrome c oxidase assembly factor [Verticillium dahliae VdLs.17]	cellular component: intracellular (GO:0005622);; cellular component: cellular anatomical entity (GO:0110165);; biological process: cellular process (GO:0009987)
gene527	VDAG_01326	2.73253	94	2.27757	90	2.17998	79	0.981563	37	0.849014	31	1.03419	38	0.00141979224088623	0.847550050902208	up	[G]	Carbohydrate transport and metabolism	Molecular Function: hydrolase activity, hydrolyzing O-glycosyl compounds (GO:0004553);; Biological Process: carbohydrate metabolic process (GO:0005975);;	--	--	--	--	Glycosyl hydrolases family 16	--	G	Carbohydrate transport and metabolism	beta-glucanase [Verticillium dahliae VdLs.17]	molecular function: catalytic activity (GO:0003824);; biological process: metabolic process (GO:0008152)
gene9131	VDAG_09644	51.4254	3077	50.7216	3472	49.7431	3113	173.561	11120	178.809	11212	162.881	10223	7.16406928037298e-238	-2.22054	down	[E]	Amino acid transport and metabolism	Biological Process: amino acid transport (GO:0006865);; Cellular Component: integral component of membrane (GO:0016021);; Biological Process: transmembrane transport (GO:0055085);;	K16261|0.0|vda:VDAG_09644|K16261 yeast amino acid transporter | (RefSeq) arginine permease	--	[E]	Amino acid transport and metabolism	Amino acid permease	Arginine permease CAN1 OS=Saccharomyces cerevisiae (strain ATCC 204508 / S288c) OX=559292 GN=CAN1 PE=1 SV=2	E	Amino acid transport and metabolism	arginine permease [Verticillium dahliae VdLs.17]	biological process: localization (GO:0051179);; cellular component: cellular anatomical entity (GO:0110165);; biological process: cellular process (GO:0009987)
NewGene_1162	--	1.64749	100	1.06122	94	1.45112	115	0.30896	26	0.7436050000000001	47	0.605574	50	0.00185150590669118	0.865483976020313	up	--	--	--	--	--	--	--	--	--	--	--	--	--
gene1160	VDAG_04384	34.2856	866	29.7256	859	31.5143	833	47.2846	1279	39.053	1034	55.2365	1464	3.16940870735064e-19	-1.02395	down	--	--	--	K17435|4.30e-116|vda:VDAG_04384|K17435 large subunit ribosomal protein L54 | (RefSeq) hypothetical protein	--	--	--	Mitochondrial ribosomal protein L37	--	J	Translation, ribosomal structure and biogenesis	uncharacterized protein VDAG_04384 [Verticillium dahliae VdLs.17]	--
NewGene_810	--	0.981113	85	1.48717	147	1.2326830000000002	112	0.41955	40	0.553971	50	0.49985799999999997	46	0.000700069409605595	0.861392694102462	up	--	--	--	--	--	--	--	--	--	--	--	hypothetical protein BN1723_010903 [Verticillium longisporum]	--
gene5801	VDAG_09063	361.075	22962	354.64	25800	354.636	23586	52.5083	3576	54.067	3604	50.6981	3383	0	2.30829679829432	up	[S]	Function unknown	Biological Process: polysaccharide catabolic process (GO:0000272);; Cellular Component: extracellular region (GO:0005576);; Molecular Function: carbohydrate binding (GO:0030246);; Biological Process: cell wall organization (GO:0071555);; Molecular Function: rhamnogalacturonan endolyase activity (GO:0102210);;	K18195|0.0|vda:VDAG_09063|K18195 rhamnogalacturonan endolyase [EC:4.2.2.23] | (RefSeq) rhamnogalacturonase B	--	--	--	Rhamnogalacturonan lyase B, N-terminal	Putative rhamnogalacturonase OS=Neurospora crassa (strain ATCC 24698 / 74-OR23-1A / CBS 708.71 / DSM 1257 / FGSC 987) OX=367110 GN=asd-1 PE=2 SV=1	G	Carbohydrate transport and metabolism	rhamnogalacturonase B [Verticillium dahliae VdLs.17]	biological process: metabolic process (GO:0008152);; cellular component: cellular anatomical entity (GO:0110165);; molecular function: binding (GO:0005488);; biological process: cellular process (GO:0009987);; molecular function: catalytic activity (GO:0003824)
gene796	VDAG_01588	219.341	19480	214.66	21810	225.968	20989	306.158	29118	312.875	29122	311.649	29035	2.78634710638554e-70	-0.953759	down	--	--	Molecular Function: DNA-binding transcription factor activity (GO:0003700);;	K09043|0.0|vda:VDAG_01588|K09043 AP-1-like transcription factor | (RefSeq) Chap1	--	--	--	Transcription factor PAP1	AP-1-like transcription factor yap1 OS=Neosartorya fumigata (strain ATCC MYA-4609 / Af293 / CBS 101355 / FGSC A1100) OX=330879 GN=yap1 PE=3 SV=1	K	Transcription	Chap1 [Verticillium dahliae VdLs.17]	molecular function: transcription regulator activity (GO:0140110)
gene5752	VDAG_05919	10.4227	491	9.73134	524	9.27329	457	10.8772	548	10.7301	529	11.6962	577	2.43281955086765e-10	-0.634261	down	--	--	--	--	--	--	--	G-patch domain	Pre-mRNA-splicing factor SPP2 OS=Magnaporthe oryzae (strain 70-15 / ATCC MYA-4617 / FGSC 8958) OX=242507 GN=SPP2 PE=3 SV=3	S	Function unknown	pre-mRNA-splicing factor SPP2 [Verticillium dahliae VdLs.17]	--
gene2925	VDAG_07796	7.23155	826	8.87905	1160	7.34181	877	9.01717	1102	9.69819	1160	9.10327	1090	5.60744905364762e-12	-0.701482	down	[HR]	Coenzyme transport and metabolism;; General function prediction only	--	--	--	--	--	alpha/beta hydrolase fold	--	F	Nucleotide transport and metabolism	hydrolase [Verticillium dahliae VdLs.17]	--
gene6297	VDAG_06946	11.0481	593	11.5638	710	11.7452	660	5.26422	303	4.71789	266	5.32178	300	3.96327260915117e-11	0.707939790626497	up	--	--	--	--	--	--	--	--	--	--	--	uncharacterized protein VDAG_06946 [Verticillium dahliae VdLs.17]	--
gene7894	VDAG_03538	489.607	27412	409.924	26256	457.994	26818	185.85	11143	173.723	10194	211.347	12413	3.26141863285213e-21	0.792673096672512	up	--	--	Cellular Component: integral component of membrane (GO:0016021);;	K01049|1.24e-17|npa:UCRNP2_5176|K01049 acetylcholinesterase [EC:3.1.1.7] | (RefSeq) putative carboxylesterase family protein	Glycerophospholipid metabolism (ko00564)	--	--	--	--	S	Function unknown	uncharacterized protein VDAG_03538 [Verticillium dahliae VdLs.17]	cellular component: cellular anatomical entity (GO:0110165)
gene8907	VDAG_09429	7.54585	264	8.27486	331	9.05944	331	4.05877	152	4.22194	155	3.1798	117	4.22328362313471e-05	0.657110555677571	up	--	--	Biological Process: spindle assembly (GO:0051225);; Cellular Component: HAUS complex (GO:0070652);;	K16584|2.04e-201|vda:VDAG_09429|K16584 HAUS augmin-like complex subunit 1 | (RefSeq) hypothetical protein	--	--	--	--	--	--	--	uncharacterized protein VDAG_09429 [Verticillium dahliae VdLs.17]	biological process: cellular process (GO:0009987);; cellular component: intracellular (GO:0005622);; cellular component: protein-containing complex (GO:0032991);; cellular component: cellular anatomical entity (GO:0110165)
NewGene_1132	--	5.38255	433	4.98122	458	5.13035	431	0.786134	68	0.705179	61	0.815026	69	4.96541297964905e-48	2.27377639053402	up	--	--	--	--	--	--	--	--	--	--	--	--	--
gene2207	VDAG_00483	47.0404	783	41.6207	793	45.417	791	68.9405	1229	66.8859	1167	82.6499	1444	1.957878664928e-33	-1.16155	down	--	--	Cellular Component: integral component of membrane (GO:0016021);;	K18174|3.66e-97|vda:VDAG_00483|K18174 cytochrome c oxidase assembly factor 2 | (RefSeq) hypothetical protein	--	--	--	--	--	--	--	uncharacterized protein VDAG_00483 [Verticillium dahliae VdLs.17]	cellular component: cellular anatomical entity (GO:0110165)
gene9941	VDAG_06692	9.1098	1578	9.28134	1839	9.97199	1807	2.83504	526	2.63932	480	2.62736	478	1.56896124799606e-54	1.3483004438579	up	[J]	Translation, ribosomal structure and biogenesis	Molecular Function: nucleic acid binding (GO:0003676);; Molecular Function: helicase activity (GO:0004386);; Molecular Function: ATP binding (GO:0005524);;	K18995|0.0|vda:VDAG_06692|K18995 ATP-dependent RNA helicase DHX29 [EC:3.6.4.13] | (RefSeq) pre-mRNA-splicing factor ATP-dependent RNA helicase PRP22	--	[A]	RNA processing and modification	Helicase associated domain (HA2)	Uncharacterized helicase C15C4.05 OS=Schizosaccharomyces pombe (strain 972 / ATCC 24843) OX=284812 GN=SPBC15C4.05 PE=3 SV=1	A	RNA processing and modification	pre-mRNA-splicing factor ATP-dependent RNA helicase PRP22 [Verticillium dahliae VdLs.17]	molecular function: binding (GO:0005488);; molecular function: catalytic activity (GO:0003824)
gene3502	VDAG_02478	392.521	7585	337.145	7453	352.96	7133	578.547	11971	523.55	10602	667.101	13522	6.3065536097051e-40	-1.165	down	--	--	Cellular Component: mitochondrial intermembrane space (GO:0005758);; Biological Process: aerobic respiration (GO:0009060);;	K22758|1.01e-96|vda:VDAG_02478|K22758 coiled-coil-helix-coiled-coil-helix domain-containing protein 2 | (RefSeq) hypothetical protein	--	[S]	Function unknown	--	Mitochondrial intermembrane space cysteine motif-containing protein MIX17 OS=Saccharomyces cerevisiae (strain ATCC 204508 / S288c) OX=559292 GN=MIX17 PE=1 SV=1	S	Function unknown	uncharacterized protein VDAG_02478 [Verticillium dahliae VdLs.17]	cellular component: intracellular (GO:0005622);; cellular component: cellular anatomical entity (GO:0110165);; biological process: metabolic process (GO:0008152);; biological process: cellular process (GO:0009987)
gene4213	VDAG_03738	160.236	5241	154.801	5793	162.538	5560	181.707	6365	189.209	6486	198.215	6802	2.42970521634985e-32	-0.71057	down	--	--	--	--	--	[DZ]	Cell cycle control, cell division, chromosome partitioning;; Cytoskeleton	Translationally controlled tumour protein	Translationally-controlled tumor protein homolog OS=Gibberella zeae (strain PH-1 / ATCC MYA-4620 / FGSC 9075 / NRRL 31084) OX=229533 GN=FGRRES_02523 PE=3 SV=1	--	--	translationally-controlled tumor protein [Verticillium dahliae VdLs.17]	--
gene7294	VDAG_09012	5.52829	123	5.71173	145	6.22869	145	7.83662	186	7.37611	171	7.83887	182	6.282631189048e-08	-0.851279	down	--	--	Cellular Component: integral component of membrane (GO:0016021);;	--	--	--	--	--	--	--	--	uncharacterized protein VDAG_09012 [Verticillium dahliae VdLs.17]	cellular component: cellular anatomical entity (GO:0110165)
gene5811	VDAG_09073	2.24339	97	1.45612	72	2.2492	101	0.129642	6	0.089104	4	0.128929	6	3.28756356464411e-15	3.62068755148832	up	--	--	--	--	--	--	--	--	--	--	--	uncharacterized protein VDAG_09073 [Verticillium dahliae VdLs.17]	--
gene2335	VDAG_00607	11.9726	905	11.4289	988	13.1127	1036	15.4702	1252	16.2793	1289	14.3444	1137	4.78680350952355e-18	-0.795128	down	--	--	--	--	--	--	--	Histidine phosphatase superfamily (branch 1)	--	G	Carbohydrate transport and metabolism	phosphoglycerate mutase family protein [Verticillium dahliae VdLs.17]	--
gene10660	VDAG_08360	5.26105	271	4.76604	281	4.99233	269	7.81589	431	7.59396	410	9.61435	519	5.32939712471746e-22	-1.19268	down	--	--	Biological Process: RNA splicing, via transesterification reactions (GO:0000375);; Biological Process: RNA splicing, via transesterification reactions with bulged adenosine as nucleophile (GO:0000377);; Biological Process: mRNA splicing, via spliceosome (GO:0000398);; Cellular Component: cellular_component (GO:0005575);; Cellular Component: intracellular (GO:0005622);; Cellular Component: obsolet…	K13118|4.16e-300|vda:VDAG_08360|K13118 protein DGCR14 | (RefSeq) hypothetical protein	--	[R]	General function prediction only	Nuclear protein Es2	--	S	Function unknown	uncharacterized protein VDAG_08360 [Verticillium dahliae VdLs.17]	biological process: metabolic process (GO:0008152);; biological process: cellular process (GO:0009987);; cellular component: intracellular (GO:0005622);; cellular component: cellular anatomical entity (GO:0110165);; cellular component: protein-containing complex (GO:0032991)
gene9496	VDAG_06585	4.8233	254	4.45533	269	4.82634	266	2.21336	125	2.0323	113	1.95491	108	2.84241394480117e-06	0.72365035668187	up	--	--	--	--	--	--	--	--	--	--	--	uncharacterized protein VDAG_06585 [Verticillium dahliae VdLs.17]	--
gene581	VDAG_01378	10.8342	642	10.099	685	9.92038	615	17.651	1120	17.8669	1110	18.0509	1122	6.27102808835992e-52	-1.25383	down	--	--	--	--	--	--	--	--	--	--	--	uncharacterized protein VDAG_01378 [Verticillium dahliae VdLs.17]	--
gene9465	VDAG_06555	207.076	16535	226.114	20655	219.967	18370	93.96	8035	100.32	8396	81.7414	6847	6.97988140012549e-19	0.783636508387671	up	--	--	Molecular Function: DNA-binding transcription factor activity (GO:0003700);; Cellular Component: nucleus (GO:0005634);;	K11215|0.0|vda:VDAG_06555|K11215 transcription factor STE12 | (RefSeq) transcription factor steA	MAPK signaling pathway - yeast (ko04011)	--	--	STE like transcription factor	Transcription factor steA OS=Emericella nidulans (strain FGSC A4 / ATCC 38163 / CBS 112.46 / NRRL 194 / M139) OX=227321 GN=steA PE=2 SV=1	S	Function unknown	transcription factor steA [Verticillium dahliae VdLs.17]	molecular function: transcription regulator activity (GO:0140110);; cellular component: intracellular (GO:0005622);; cellular component: cellular anatomical entity (GO:0110165)
NewGene_289	--	0.035045	4	0.066351	7	0.116774	11	0.499558	48	0.418642	39	0.48352399999999995	38	5.68243000632798e-11	-2.97417	down	--	--	--	--	--	--	--	--	--	--	--	--	--
gene476	VDAG_01275	82.8448	5224	76.9569	5551	81.15	5351	90.8926	6137	86.8876	5742	97.9767	6481	6.26793910341343e-24	-0.651964	down	[E]	Amino acid transport and metabolism	Biological Process: carboxylic acid metabolic process (GO:0019752);; Molecular Function: transferase activity, transferring acyl groups, acyl groups converted into alkyl on transfer (GO:0046912);;	K01655|0.0|vda:VDAG_01275|K01655 homocitrate synthase [EC:2.3.3.14] | (RefSeq) homocitrate synthase	Lysine biosynthesis (ko00300);; Pyruvate metabolism (ko00620);; 2-Oxocarboxylic acid metabolism (ko01210);; Biosynthesis of amino acids (ko01230)	[E]	Amino acid transport and metabolism	HMGL-like	Homocitrate synthase, mitochondrial OS=Penicillium rubens (strain ATCC 28089 / DSM 1075 / NRRL 1951 / Wisconsin 54-1255) OX=500485 GN=lys1 PE=1 SV=1	H	Coenzyme transport and metabolism	homocitrate synthase [Verticillium dahliae VdLs.17]	biological process: metabolic process (GO:0008152);; biological process: cellular process (GO:0009987);; molecular function: catalytic activity (GO:0003824)
gene8489	VDAG_01960	41.112	2675	39.0362	2906	42.5402	2895	45.6014	3178	47.1553	3216	47.1293	3217	3.88444058689445e-23	-0.647407	down	--	--	Molecular Function: RNA binding (GO:0003723);; Cellular Component: nucleus (GO:0005634);;	K17450|1.36e-104|bor:COCMIDRAFT_91795|K17450 homoaconitase [EC:4.2.1.-] | (RefSeq) hypothetical protein	Lysine biosynthesis (ko00300);; 2-Oxocarboxylic acid metabolism (ko01210);; Biosynthesis of amino acids (ko01230)	[A]	RNA processing and modification	KH domain	Uncharacterized protein C30D11.14c OS=Schizosaccharomyces pombe (strain 972 / ATCC 24843) OX=284812 GN=SPAC30D11.14c PE=4 SV=1	A	RNA processing and modification	KH domain-containing protein [Verticillium dahliae VdLs.17]	molecular function: binding (GO:0005488);; cellular component: intracellular (GO:0005622);; cellular component: cellular anatomical entity (GO:0110165)
gene6255	VDAG_06904	4.31528	159	4.72407	199	4.65471	179	1.61726	64	1.38441	54	3.04284	118	0.00353384284787068	0.719846173484242	up	--	--	--	K19356|8.46e-14|cthr:CTHT_0000930|K19356 lytic cellulose monooxygenase (C1-hydroxylating) [EC:1.14.99.54] | (RefSeq) hypothetical protein	--	--	--	Glycosyl hydrolase family 61	--	O	Posttranslational modification, protein turnover, chaperones	fungal cellulose binding domain-containing protein [Verticillium dahliae VdLs.17]	--
gene7112	VDAG_07731	18.4939	1253	16.8475	1306	18.359	1301	25.8026	1872	24.9778	1774	28.1141	1998	4.32625562128488e-40	-1.01265	down	--	--	Molecular Function: zinc ion binding (GO:0008270);;	K09849|2.47e-60|ela:UCREL1_2077|K09849 TNF receptor-associated factor 5 | (RefSeq) putative traf-like signal protein	--	--	--	TRAF-type zinc finger	--	O	Posttranslational modification, protein turnover, chaperones	E3 ubiquitin-protein ligase NRDP1 [Verticillium dahliae VdLs.17]	molecular function: binding (GO:0005488)
gene5137	VDAG_04979	25.1761	2049	21.4239	1995	24.1382	2054	30.2778	2639	30.7414	2622	35.4059	3022	1.07103077280018e-26	-0.904411	down	--	--	Cellular Component: integral component of membrane (GO:0016021);;	K06009|2.97e-15|tpf:TPHA_0A01580|K06009 yapsin 1/2 [EC:3.4.23.41] | (RefSeq) TPHA0A01580; hypothetical protein	MAPK signaling pathway - yeast (ko04011)	[O]	Posttranslational modification, protein turnover, chaperones	Eukaryotic aspartyl protease	Probable aspartic-type endopeptidase OPSB OS=Trichophyton verrucosum (strain HKI 0517) OX=663202 GN=OPSB PE=3 SV=1	O	Posttranslational modification, protein turnover, chaperones	secreted aspartic proteinase [Verticillium dahliae VdLs.17]	cellular component: cellular anatomical entity (GO:0110165)
NewGene_79	--	6.6339	171	6.82176	201	5.68173	153	14.7285	406	11.6495	314	16.3899	442	4.72268905514556e-27	-1.61289	down	--	--	--	--	--	--	--	--	--	--	--	--	--
gene2128	VDAG_00406	9.12995	305	9.10952	349	9.0334	316	2.57838	93	2.28752	81	2.20961	78	5.9085095588346e-21	1.47716534607782	up	--	--	--	K23010|3.70e-48|mtm:MYCTH_2059212|K23010 metalloendopeptidase OMA1, mitochondrial [EC:3.4.24.-] | (RefSeq) hypothetical protein	--	--	--	Methyltransferase domain	--	H	Coenzyme transport and metabolism	uncharacterized protein VDAG_00406 [Verticillium dahliae VdLs.17]	--
gene6970	VDAG_07593	4.4331	245	3.75668	237	3.85386	222	1.2142	72	1.31046	76	1.22205	71	6.15391271580231e-12	1.22024522571098	up	[G]	Carbohydrate transport and metabolism	Molecular Function: hydrolase activity, hydrolyzing O-glycosyl compounds (GO:0004553);; Biological Process: carbohydrate metabolic process (GO:0005975);;	K01188|2.14e-250|afm:AFUA_3G12600|K01188 beta-glucosidase [EC:3.2.1.21] | (RefSeq) beta-glucosidase	Cyanoamino acid metabolism (ko00460);; Starch and sucrose metabolism (ko00500)	[G]	Carbohydrate transport and metabolism	Glycosyl hydrolase family 1	Beta-glucosidase 1B OS=Phanerochaete chrysosporium OX=5306 GN=BGL1B PE=1 SV=1	G	Carbohydrate transport and metabolism	myrosinase [Verticillium dahliae VdLs.17]	molecular function: catalytic activity (GO:0003824);; biological process: metabolic process (GO:0008152)
gene6829	VDAG_07454	14.0996	2831	15.782	3625	14.9763	3145	6.06772	1305	6.48605	1365	5.61252	1182	1.50470190675818e-22	0.845953959911304	up	[V]	Defense mechanisms	Molecular Function: ATP binding (GO:0005524);; Cellular Component: integral component of membrane (GO:0016021);; Molecular Function: ATPase activity (GO:0016887);; Molecular Function: ATPase-coupled transmembrane transporter activity (GO:0042626);;	K05643|0.0|cfj:CFIO01_03466|K05643 ATP-binding cassette, subfamily A (ABC1), member 3 | (RefSeq) ABC transporter	ABC transporters (ko02010)	[IR]	Lipid transport and metabolism;; General function prediction only	ABC transporter	Uncharacterized ABC transporter ATP-binding protein/permease YOL075C OS=Saccharomyces cerevisiae (strain ATCC 204508 / S288c) OX=559292 GN=YOL075C PE=1 SV=3	Q	Secondary metabolites biosynthesis, transport and catabolism	retinal-specific ATP-binding cassette transporter [Verticillium dahliae VdLs.17]	molecular function: binding (GO:0005488);; cellular component: cellular anatomical entity (GO:0110165);; molecular function: catalytic activity (GO:0003824);; biological process: cellular process (GO:0009987);; biological process: localization (GO:0051179);; molecular function: transporter activity (GO:0005215)
gene9557	VDAG_06005	12.6174	628	11.6997	666	13.5148	703	2.98574	159	3.4531	180	2.78732	146	7.3697742828427e-35	1.57564629352889	up	--	--	Molecular Function: glycolipid mannosyltransferase activity (GO:0004376);; Cellular Component: endoplasmic reticulum membrane (GO:0005789);; Biological Process: GPI anchor biosynthetic process (GO:0006506);; Cellular Component: integral component of membrane (GO:0016021);; Molecular Function: alpha-1,4-mannosyltransferase activity (GO:0051751);;	K05284|4.58e-310|vda:VDAG_06005|K05284 GPI mannosyltransferase 1 subunit M [EC:2.4.1.-] | (RefSeq) GPI mannosyltransferase	Glycosylphosphatidylinositol (GPI)-anchor biosynthesis (ko00563)	[G]	Carbohydrate transport and metabolism	Mannosyltransferase (PIG-M)	GPI mannosyltransferase 1 OS=Gibberella zeae (strain PH-1 / ATCC MYA-4620 / FGSC 9075 / NRRL 31084) OX=229533 GN=GPI14 PE=3 SV=1	G	Carbohydrate transport and metabolism	GPI mannosyltransferase [Verticillium dahliae VdLs.17]	biological process: metabolic process (GO:0008152);; molecular function: catalytic activity (GO:0003824);; cellular component: cellular anatomical entity (GO:0110165);; biological process: cellular process (GO:0009987)
gene3186	VDAG_08509	37.6326	2515	39.595	3027	37.9196	2650	52.9275	3787	54.3016	3803	52.9467	3711	5.20582141337876e-47	-0.933448	down	--	--	--	--	--	--	--	AMP-binding enzyme	--	I	Lipid transport and metabolism	uncharacterized protein VDAG_08509 [Verticillium dahliae VdLs.17]	--
gene10518	VDAG_10120	2.25757	86	2.2721	99	1.98842	80	0.674691	28	0.638426	26	0.828991	34	4.24292573198341e-05	1.12294576775642	up	--	--	Molecular Function: DNA-binding transcription factor activity, RNA polymerase II-specific (GO:0000981);; Molecular Function: DNA binding (GO:0003677);; Cellular Component: nucleus (GO:0005634);; Biological Process: transcription, DNA-templated (GO:0006351);; Molecular Function: zinc ion binding (GO:0008270);; Cellular Component: host cell nucleus (GO:0042025);;	--	--	--	--	Fungal specific transcription factor domain	Abscisic acid cluster transcription factor abl7 OS=Leptosphaeria maculans (strain JN3 / isolate v23.1.3 / race Av1-4-5-6-7-8) OX=985895 GN=abl7 PE=2 SV=1	K	Transcription	uncharacterized protein VDAG_10120 [Verticillium dahliae VdLs.17]	biological process: biological regulation (GO:0065007);; molecular function: transcription regulator activity (GO:0140110);; molecular function: binding (GO:0005488);; cellular component: intracellular (GO:0005622);; cellular component: cellular anatomical entity (GO:0110165);; biological process: metabolic process (GO:0008152);; biological process: cellular process (GO:0009987)
gene3475	VDAG_02451	376.897	14901	352.187	15930	369.197	15266	618.689	26195	583.322	24170	714.386	29629	5.39256770172959e-64	-1.2596	down	[J]	Translation, ribosomal structure and biogenesis	Molecular Function: translation initiation factor activity (GO:0003743);;	K03113|2.24e-76|vda:VDAG_02451|K03113 translation initiation factor 1 | (RefSeq) translation factor SUI1	RNA transport (ko03013)	[J]	Translation, ribosomal structure and biogenesis	Translation initiation factor SUI1	Eukaryotic translation initiation factor eIF-1 OS=Saccharomyces cerevisiae (strain ATCC 204508 / S288c) OX=559292 GN=SUI1 PE=1 SV=1	J	Translation, ribosomal structure and biogenesis	translation factor SUI1 [Verticillium dahliae VdLs.17]	biological process: metabolic process (GO:0008152);; biological process: cellular process (GO:0009987);; biological process: biological regulation (GO:0065007);; molecular function: binding (GO:0005488);; molecular function: translation regulator activity (GO:0045182)
gene1641	VDAG_09957	26.4032	4285	25.1213	4664	27.1927	4615	7.93548	1379	8.16005	1388	8.17969	1393	3.34434464982823e-77	1.23906563388907	up	--	--	Biological Process: intracellular protein transport (GO:0006886);; Biological Process: vesicle-mediated transport (GO:0016192);;	K20184|0.0|vda:VDAG_09957|K20184 vacuolar protein sorting-associated protein 41 | (RefSeq) vacuolar protein sorting 41	Autophagy - yeast (ko04138)	[U]	Intracellular trafficking, secretion, and vesicular transport	Region in Clathrin and VPS	Vacuolar protein sorting-associated protein 41 OS=Saccharomyces cerevisiae (strain ATCC 204508 / S288c) OX=559292 GN=VPS41 PE=1 SV=2	U	Intracellular trafficking, secretion, and vesicular transport	vacuolar protein sorting 41 [Verticillium dahliae VdLs.17]	biological process: cellular process (GO:0009987);; biological process: localization (GO:0051179)
NewGene_1105	--	1.2567	61	1.04354	56	1.69883	86	0.166908	9	0.247576	13	0.357502	19	1.52686267824964e-06	1.84739316560548	up	--	--	--	--	--	--	--	--	--	--	--	--	--
gene2196	VDAG_00472	4.09499	195	4.95198	270	3.905	195	1.71023	88	2.21609	111	1.72418	87	9.08378483644394e-05	0.732096224221786	up	--	--	Biological Process: regulation of signal transduction (GO:0009966);;	K17606|5.19e-255|vda:VDAG_00472|K17606 immunoglobulin-binding protein 1 | (RefSeq) TapA	Autophagy - other (ko04136);; Autophagy - yeast (ko04138)	[T]	Signal transduction mechanisms	TAP42-like family	Uncharacterized protein C63.05 OS=Schizosaccharomyces pombe (strain 972 / ATCC 24843) OX=284812 GN=SPCC63.05 PE=3 SV=1	T	Signal transduction mechanisms	TapA [Verticillium dahliae VdLs.17]	biological process: biological regulation (GO:0065007)
gene8900	VDAG_09422	117.15	3478	103.465	3514	116.956	3631	143.538	4563	138.596	4312	165.528	5154	1.15785983605166e-26	-0.864146	down	[J]	Translation, ribosomal structure and biogenesis	Molecular Function: methyltransferase activity (GO:0008168);;	K14568|4.82e-182|vda:VDAG_09422|K14568 rRNA small subunit pseudouridine methyltransferase Nep1 [EC:2.1.1.260] | (RefSeq) nucleolar essential protein	Ribosome biogenesis in eukaryotes (ko03008)	[J]	Translation, ribosomal structure and biogenesis	EMG1/NEP1 methyltransferase	Ribosomal RNA small subunit methyltransferase NEP1 OS=Saccharomyces cerevisiae (strain ATCC 204508 / S288c) OX=559292 GN=EMG1 PE=1 SV=1	J	Translation, ribosomal structure and biogenesis	nucleolar essential protein [Verticillium dahliae VdLs.17]	molecular function: catalytic activity (GO:0003824)
gene7654	VDAG_03304	14.8043	1143	13.9782	1235	15.1146	1220	19.8913	1644	18.9414	1532	19.4976	1579	5.84150850491226e-32	-0.867963	down	--	--	Cellular Component: histone deacetylase complex (GO:0000118);; Biological Process: negative regulation of transcription by RNA polymerase II (GO:0000122);; Cellular Component: nuclear chromosome (GO:0000228);; Cellular Component: chromatin (GO:0000785);; Cellular Component: nuclear chromatin (GO:0000790);; Molecular Function: molecular_function (GO:0003674);; Molecular Function: binding (GO:00054…	--	--	--	--	Sds3-like	--	S	Function unknown	uncharacterized protein VDAG_03304 [Verticillium dahliae VdLs.17]	cellular component: protein-containing complex (GO:0032991);; biological process: biological regulation (GO:0065007);; cellular component: intracellular (GO:0005622);; cellular component: cellular anatomical entity (GO:0110165);; molecular function: binding (GO:0005488);; biological process: cellular process (GO:0009987);; biological process: metabolic process (GO:0008152)
gene9215	VDAG_06311	99.5324	8713	103.845	10399	102.516	9385	13.6135	1277	14.8179	1360	11.8351	1087	1.84880511365499e-172	2.46572086990602	up	--	--	Cellular Component: integral component of membrane (GO:0016021);;	K15015|0.0|vda:VDAG_06311|K15015 solute carrier family 32 (vesicular inhibitory amino acid transporter) | (RefSeq) vacuolar amino acid transporter 1	--	[E]	Amino acid transport and metabolism	Transmembrane amino acid transporter protein	Vacuolar amino acid transporter 1 OS=Saccharomyces cerevisiae (strain ATCC 204508 / S288c) OX=559292 GN=AVT1 PE=1 SV=1	E	Amino acid transport and metabolism	vacuolar amino acid transporter 1 [Verticillium dahliae VdLs.17]	cellular component: cellular anatomical entity (GO:0110165)
gene9059	VDAG_09575	2.67426	89	1.11058	43	1.8516	65	0.416992	15	0.499718	18	1.29599	46	0.043261471010522	0.874995075146634	up	[I]	Lipid transport and metabolism	Molecular Function: serine-type peptidase activity (GO:0008236);;	--	--	--	--	alpha/beta hydrolase fold	--	I	Lipid transport and metabolism	esterase/lipase [Verticillium dahliae VdLs.17]	biological process: metabolic process (GO:0008152);; molecular function: catalytic activity (GO:0003824)
gene5661	VDAG_05828	173.398	4259	156.648	4402	163.253	4194	216.741	5701	208.494	5367	228.986	5900	1.95114423651095e-40	-0.864851	down	--	--	--	--	--	--	--	Transcriptional regulation of mitochondrial recombination	--	S	Function unknown	uncharacterized protein VDAG_05828 [Verticillium dahliae VdLs.17]	--
gene8580	VDAG_02051	18.6543	463	14.7529	419	17.4325	453	18.7575	499	17.7165	461	19.7761	515	1.18477249763122e-07	-0.605478	down	[G]	Carbohydrate transport and metabolism	Biological Process: carbohydrate transport (GO:0008643);; Cellular Component: integral component of membrane (GO:0016021);; Molecular Function: transmembrane transporter activity (GO:0022857);;	K08139|1.14e-123|val:VDBG_03143|K08139 MFS transporter, SP family, sugar:H+ symporter | (RefSeq) low-affinity glucose transporter	Meiosis - yeast (ko04113)	[R]	General function prediction only	Sugar (and other) transporter	Hexose transporter HXT9 OS=Saccharomyces cerevisiae (strain ATCC 204508 / S288c) OX=559292 GN=HXT9 PE=1 SV=1	P	Inorganic ion transport and metabolism	high-affinity glucose transporter ght2 [Verticillium dahliae VdLs.17]	biological process: localization (GO:0051179);; cellular component: cellular anatomical entity (GO:0110165);; molecular function: transporter activity (GO:0005215)
gene8146	VDAG_08272	9.03928	330	8.34146	348	9.54216	364	24.2313	946	23.4888	897	27.9576	1069	6.36777755456723e-81	-1.94735	down	--	--	Cellular Component: integral component of membrane (GO:0016021);;	K15102|9.96e-220|vda:VDAG_08272|K15102 solute carrier family 25 (mitochondrial phosphate transporter), member 3 | (RefSeq) mitochondrial phosphate carrier protein	--	[C]	Energy production and conversion	Mitochondrial carrier protein	Mitochondrial phosphate carrier protein OS=Saccharomyces cerevisiae (strain ATCC 204508 / S288c) OX=559292 GN=MIR1 PE=1 SV=1	C	Energy production and conversion	mitochondrial phosphate carrier protein [Verticillium dahliae VdLs.17]	cellular component: cellular anatomical entity (GO:0110165)
gene1758	VDAG_00042	1.67594	80	1.40098	76	1.62067	81	2.28785	116	1.46843	73	1.66162	83	0.00500266587535456	-0.660586	down	--	--	--	--	--	--	--	--	--	--	--	uncharacterized protein VDAG_00042 [Verticillium dahliae VdLs.17]	--
gene3361	VDAG_08682	6.30322	159	4.88002	141	5.29665	140	14.1331	381	12.7313	336	14.8896	393	5.14401002503119e-38	-1.7974	down	--	--	--	K06950|5.03e-151|vda:VDAG_08682|K06950 uncharacterized protein | (RefSeq) hypothetical protein	--	--	--	HD domain	--	S	Function unknown	uncharacterized protein VDAG_08682 [Verticillium dahliae VdLs.17]	--
gene8457	VDAG_01928	21.9676	1095	20.2642	1155	22.4447	1170	28.6111	1527	29.4869	1540	30.1844	1578	7.2668095799892e-33	-0.9071	down	--	--	Cellular Component: integral component of membrane (GO:0016021);;	K15111|5.84e-32|cci:CC1G_08023|K15111 solute carrier family 25 (mitochondrial S-adenosylmethionine transporter), member 26 | (RefSeq) S-adenosylmethionine transporter	--	[C]	Energy production and conversion	Mitochondrial carrier protein	Mitochondrial magnesium exporter 1 OS=Saccharomyces cerevisiae (strain ATCC 204508 / S288c) OX=559292 GN=MME1 PE=1 SV=1	C	Energy production and conversion	solute carrier family 25 member 38 [Verticillium dahliae VdLs.17]	cellular component: cellular anatomical entity (GO:0110165)
gene43	VDAG_00851	4.48979	168	3.66821	157	4.80713	188	22.1914	888	18.3842	720	25.2815	991	9.02828724174244e-94	-2.80205	down	--	--	--	--	--	--	--	NmrA-like family	--	--	--	uncharacterized protein VDAG_00851 [Verticillium dahliae VdLs.17]	--
gene4691	VDAG_04678	53.0846	3415	52.4573	3861	50.3239	3386	59.9312	4129	55.1128	3716	58.1092	3922	9.53203686834233e-21	-0.6093	down	[I]	Lipid transport and metabolism	Molecular Function: phosphatidylserine decarboxylase activity (GO:0004609);; Biological Process: phosphatidylethanolamine biosynthetic process (GO:0006646);; Biological Process: protein autoprocessing (GO:0016540);; Cellular Component: integral component of mitochondrial inner membrane (GO:0031305);;	K01613|0.0|vda:VDAG_04678|K01613 phosphatidylserine decarboxylase [EC:4.1.1.65] | (RefSeq) phosphatidylserine decarboxylase proenzyme	Glycerophospholipid metabolism (ko00564)	[I]	Lipid transport and metabolism	Phosphatidylserine decarboxylase	Phosphatidylserine decarboxylase proenzyme 1, mitochondrial OS=Komagataella phaffii (strain GS115 / ATCC 20864) OX=644223 GN=PSD1 PE=3 SV=1	I	Lipid transport and metabolism	phosphatidylserine decarboxylase proenzyme [Verticillium dahliae VdLs.17]	molecular function: catalytic activity (GO:0003824);; biological process: metabolic process (GO:0008152);; biological process: cellular process (GO:0009987);; cellular component: intracellular (GO:0005622);; cellular component: cellular anatomical entity (GO:0110165)
gene7427	VDAG_03083	0.798725	36	0.964026	50	0.91958	43	2.42617	117	3.11622	146	3.39007	159	3.56974045916251e-22	-2.18022	down	--	--	Cellular Component: integral component of membrane (GO:0016021);;	K01049|7.07e-14|npa:UCRNP2_5176|K01049 acetylcholinesterase [EC:3.1.1.7] | (RefSeq) putative carboxylesterase family protein	Glycerophospholipid metabolism (ko00564)	--	--	--	--	S	Function unknown	uncharacterized protein VDAG_03083 [Verticillium dahliae VdLs.17]	cellular component: cellular anatomical entity (GO:0110165)
gene7486	VDAG_03141	41.9662	5975	45.2474	7369	42.0275	6258	20.1906	3078	22.6935	3386	19.09	2851	1.42811315399516e-12	0.601945992151237	up	--	--	Molecular Function: chitin synthase activity (GO:0004100);; Cellular Component: integral component of membrane (GO:0016021);;	K00698|0.0|vda:VDAG_03141|K00698 chitin synthase [EC:2.4.1.16] | (RefSeq) chitin synthase	Amino sugar and nucleotide sugar metabolism (ko00520)	[M]	Cell wall/membrane/envelope biogenesis	Chitin synthase	Chitin synthase 4 OS=Magnaporthe oryzae (strain 70-15 / ATCC MYA-4617 / FGSC 8958) OX=242507 GN=CHS4 PE=3 SV=2	M	Cell wall/membrane/envelope biogenesis	chitin synthase [Verticillium dahliae VdLs.17]	molecular function: catalytic activity (GO:0003824);; cellular component: cellular anatomical entity (GO:0110165)
gene533	VDAG_01331	4.29355	36	4.04686	39	5.59905	49	9.02308	80	7.48441	65	8.44888	74	8.54928155186235e-07	-1.28512	down	--	--	Biological Process: endonucleolytic cleavage in ITS1 to separate SSU-rRNA from 5.8S rRNA and LSU-rRNA from tricistronic rRNA transcript (SSU-rRNA, 5.8S rRNA, LSU-rRNA) (GO:0000447);; Biological Process: maturation of 5.8S rRNA (GO:0000460);; Biological Process: maturation of SSU-rRNA from tricistronic rRNA transcript (SSU-rRNA, 5.8S rRNA, LSU-rRNA) (GO:0000462);; Biological Process: maturation of…	K14555|5.21e-38|val:VDBG_04107|K14555 U3 small nucleolar RNA-associated protein 13 | (RefSeq) U3 small nucleolar RNA-associated protein	Ribosome biogenesis in eukaryotes (ko03008)	--	--	--	--	A	RNA processing and modification	uncharacterized protein VDAG_01331 [Verticillium dahliae VdLs.17]	biological process: metabolic process (GO:0008152);; biological process: cellular process (GO:0009987);; molecular function: binding (GO:0005488);; cellular component: intracellular (GO:0005622);; cellular component: cellular anatomical entity (GO:0110165);; cellular component: protein-containing complex (GO:0032991)
NewGene_1501	--	1.08746	151	0.8122290000000001	132	1.09954	151	1.24548	179	1.39842	176	2.10374	292	4.49228153986136e-07	-1.03502	down	--	--	--	--	--	--	--	--	--	--	--	--	--
gene7723	VDAG_03372	244.148	27310	250.415	32045	248.263	29044	106.664	12777	113.752	13336	110.128	12923	4.32119525615687e-34	0.710379153004561	up	[S]	Function unknown	Cellular Component: integral component of membrane (GO:0016021);;	--	--	--	--	Putative threonine/serine exporter	Uncharacterized UPF0442 protein C7D4.12c OS=Schizosaccharomyces pombe (strain 972 / ATCC 24843) OX=284812 GN=SPAC7D4.12c PE=3 SV=1	S	Function unknown	pheromone-regulated membrane protein [Verticillium dahliae VdLs.17]	cellular component: cellular anatomical entity (GO:0110165)
gene8391	VDAG_01863	21.2161	5967	26.1726	8421	22.3898	6586	8.0893	2437	9.01624	2658	6.37805	1882	1.33622823461243e-19	1.11155967609003	up	--	--	--	--	--	--	--	--	--	S	Function unknown	uncharacterized protein VDAG_01863 [Verticillium dahliae VdLs.17]	--
gene8689	VDAG_02150	80.2812	3442	71.2943	3497	73.259	3285	148.643	6825	135.965	6110	165.989	7466	2.19699270847439e-74	-1.45991	down	[E]	Amino acid transport and metabolism	Molecular Function: arginase activity (GO:0004053);; Biological Process: arginine metabolic process (GO:0006525);; Molecular Function: metal ion binding (GO:0046872);;	K01476|2.41e-239|vda:VDAG_02150|K01476 arginase [EC:3.5.3.1] | (RefSeq) arginase	Arginine biosynthesis (ko00220);; Arginine and proline metabolism (ko00330);; Biosynthesis of amino acids (ko01230)	[E]	Amino acid transport and metabolism	Arginase family	Arginase OS=Neurospora crassa (strain ATCC 24698 / 74-OR23-1A / CBS 708.71 / DSM 1257 / FGSC 987) OX=367110 GN=aga-1 PE=1 SV=3	E	Amino acid transport and metabolism	arginase [Verticillium dahliae VdLs.17]	molecular function: catalytic activity (GO:0003824);; biological process: metabolic process (GO:0008152);; biological process: cellular process (GO:0009987);; molecular function: binding (GO:0005488)
gene4275	VDAG_03800	26.4421	2606	26.0777	2941	26.3328	2715	0.818378	87	0.931621	97	1.2084	125	9.16570636701536e-306	4.27392246554715	up	[P]	Inorganic ion transport and metabolism	Molecular Function: inorganic phosphate transmembrane transporter activity (GO:0005315);; Biological Process: phosphate ion transport (GO:0006817);; Cellular Component: integral component of membrane (GO:0016021);;	K14640|0.0|vda:VDAG_03800|K14640 solute carrier family 20 (sodium-dependent phosphate transporter) | (RefSeq) phosphate-repressible phosphate permease	--	[P]	Inorganic ion transport and metabolism	Phosphate transporter family	Phosphate-repressible phosphate permease pho-4 OS=Neurospora crassa (strain ATCC 24698 / 74-OR23-1A / CBS 708.71 / DSM 1257 / FGSC 987) OX=367110 GN=pho-4 PE=1 SV=1	P	Inorganic ion transport and metabolism	phosphate-repressible phosphate permease [Verticillium dahliae VdLs.17]	biological process: cellular process (GO:0009987);; biological process: localization (GO:0051179);; molecular function: transporter activity (GO:0005215);; cellular component: cellular anatomical entity (GO:0110165)
gene6519	VDAG_07159	7.65313	506	7.99456	605	7.81989	541	2.64363	188	3.88347	270	2.98973	208	3.33312022309299e-09	0.839655654757453	up	[QV]	Secondary metabolites biosynthesis, transport and catabolism;; Defense mechanisms	Molecular Function: iron ion binding (GO:0005506);; Molecular Function: oxidoreductase activity, acting on paired donors, with incorporation or reduction of molecular oxygen (GO:0016705);; Molecular Function: heme binding (GO:0020037);;	K07427|5.50e-120|pfy:PFICI_02241|K07427 docosahexaenoic acid omega-hydroxylase [EC:1.14.14.79] | (RefSeq) hypothetical protein	--	[QI]	Secondary metabolites biosynthesis, transport and catabolism;; Lipid transport and metabolism	Cytochrome P450	Cytochrome P450 monoxygenase acrF OS=Aspergillus aculeatus (strain ATCC 16872 / CBS 172.66 / WB 5094) OX=690307 GN=acrF PE=2 SV=1	--	--	cytochrome P450 52A11 [Verticillium dahliae VdLs.17]	molecular function: binding (GO:0005488);; biological process: metabolic process (GO:0008152);; molecular function: catalytic activity (GO:0003824)
gene876	VDAG_04106	12.6113	356	12.2944	397	11.1363	329	17.7379	536	15.4449	456	15.7766	467	2.45361061816781e-15	-0.898229	down	[Q]	Secondary metabolites biosynthesis, transport and catabolism	Molecular Function: catalytic activity (GO:0003824);;	K01557|1.38e-170|vda:VDAG_04106|K01557 acylpyruvate hydrolase [EC:3.7.1.5] | (RefSeq) fumarylacetoacetate hydrolase domain-containing protein	Tyrosine metabolism (ko00350)	[R]	General function prediction only	Fumarylacetoacetate (FAA) hydrolase family	Uncharacterized hydrolase C21C3.09c OS=Schizosaccharomyces pombe (strain 972 / ATCC 24843) OX=284812 GN=SPBC21C3.09c PE=3 SV=1	Q	Secondary metabolites biosynthesis, transport and catabolism	fumarylacetoacetate hydrolase domain-containing protein [Verticillium dahliae VdLs.17]	molecular function: catalytic activity (GO:0003824)
gene10253	VDAG_10429	6.90943	193	7.06722	226	7.25906	212	2.87253	86	2.63191	77	3.35003	98	3.48939209585465e-06	0.806634470403329	up	--	--	Biological Process: tRNA wobble uridine modification (GO:0002098);; Cellular Component: Elongator holoenzyme complex (GO:0033588);;	K11375|1.14e-34|cfj:CFIO01_00508|K11375 elongator complex protein 4 | (RefSeq) paxneb protein	--	--	--	PAXNEB protein	--	--	--	paxneb protein superfamily [Verticillium dahliae VdLs.17]	biological process: metabolic process (GO:0008152);; biological process: cellular process (GO:0009987);; cellular component: protein-containing complex (GO:0032991)
gene8560	VDAG_02031	259.105	15050	251.765	16729	257.685	15654	300.562	18695	311.243	18946	304.092	18529	1.37478690611287e-38	-0.710999	down	--	--	Molecular Function: zinc ion binding (GO:0008270);;	K06874|0.0|vda:VDAG_02031|K06874 zinc finger protein | (RefSeq) zinc finger protein ZPR1	--	[R]	General function prediction only	ZPR1 zinc-finger domain	Zinc finger protein zpr1 OS=Schizosaccharomyces pombe (strain 972 / ATCC 24843) OX=284812 GN=zpr1 PE=3 SV=1	S	Function unknown	zinc finger protein ZPR1 [Verticillium dahliae VdLs.17]	molecular function: binding (GO:0005488)
gene5096	VDAG_09818	7.1415	316	7.15584	363	6.60008	306	1.27659	61	1.06482	50	1.32846	62	4.39029886020907e-32	2.04204324531786	up	[R]	General function prediction only	Molecular Function: hydrolase activity (GO:0016787);; Molecular Function: carboxy-lyase activity (GO:0016831);;	K03392|6.20e-141|glz:GLAREA_06726|K03392 aminocarboxymuconate-semialdehyde decarboxylase [EC:4.1.1.45] | (RefSeq) Metallo-dependent hydrolase	Tryptophan metabolism (ko00380)	--	--	Amidohydrolase	--	S	Function unknown	2-amino-3-carboxymuconate-6-semialdehyde decarboxylase [Verticillium dahliae VdLs.17]	molecular function: catalytic activity (GO:0003824)
gene10372	VDAG_10334	10.269	1039	9.94671	1151	10.4374	1105	4.54379	493	5.33406	566	4.43169	471	2.06034167026603e-10	0.638874893298576	up	[R]	General function prediction only	Cellular Component: nucleus (GO:0005634);; Molecular Function: histone-lysine N-methyltransferase activity (GO:0018024);;	K06101|0.0|vda:VDAG_10334|K06101 [histone H3]-lysine4 N-trimethyltransferase ASH1L [EC:2.1.1.354] | (RefSeq) hypothetical protein	Lysine degradation (ko00310)	[K]	Transcription	SET domain	Histone-lysine N-methyltransferase, H3 lysine-36 specific OS=Schizosaccharomyces pombe (strain 972 / ATCC 24843) OX=284812 GN=set2 PE=1 SV=1	K	Transcription	uncharacterized protein VDAG_10334 [Verticillium dahliae VdLs.17]	cellular component: intracellular (GO:0005622);; cellular component: cellular anatomical entity (GO:0110165);; biological process: metabolic process (GO:0008152);; biological process: cellular process (GO:0009987);; molecular function: catalytic activity (GO:0003824)
gene1028	VDAG_04254	18.7407	670	18.1363	742	17.0175	636	29.3661	1124	30.2422	1133	30.8417	1157	1.53297020793864e-47	-1.20452	down	[J]	Translation, ribosomal structure and biogenesis	Biological Process: nuclear-transcribed mRNA catabolic process (GO:0000956);; Molecular Function: molecular_function (GO:0003674);; Molecular Function: nucleic acid binding (GO:0003676);; Molecular Function: RNA binding (GO:0003723);; Molecular Function: mRNA binding (GO:0003729);; Molecular Function: binding (GO:0005488);; Molecular Function: protein binding (GO:0005515);; Cellular Component: ce…	K14407|2.63e-196|vda:VDAG_04254|K14407 cleavage stimulation factor subunit 2 | (RefSeq) RNA-binding protein	mRNA surveillance pathway (ko03015)	[A]	RNA processing and modification	Hinge domain of cleavage stimulation factor subunit 2	Uncharacterized RNA-binding protein C644.16 OS=Schizosaccharomyces pombe (strain 972 / ATCC 24843) OX=284812 GN=SPAC644.16 PE=4 SV=1	A	RNA processing and modification	RNA-binding protein [Verticillium dahliae VdLs.17]	biological process: metabolic process (GO:0008152);; biological process: cellular process (GO:0009987);; biological process: biological regulation (GO:0065007);; molecular function: binding (GO:0005488);; cellular component: intracellular (GO:0005622);; cellular component: cellular anatomical entity (GO:0110165);; cellular component: protein-containing complex (GO:0032991);; biological process: r…
gene1838	VDAG_00120	3.71807	329	4.78894	484	4.55748	421	1.59325	151	1.6822	156	0.977255	91	9.3537694444885e-10	1.15692815013479	up	--	--	--	--	--	--	--	--	--	--	--	ORP1 protein [Verticillium dahliae VdLs.17]	--
gene8356	VDAG_01828	1.51223	26	1.54218	30	2.00384	36	53.5549	973	48.105	855	55.4462	987	2.03829973948624e-200	-5.40135	down	--	--	--	K10389|2.02e-13|glz:GLAREA_00656|K10389 tubulin gamma | (RefSeq) Tubulin nucleotide-binding protein	--	--	--	--	--	--	--	uncharacterized protein VDAG_01828 [Verticillium dahliae VdLs.17]	--
gene2767	VDAG_05511	5.20309	421	4.67808	433	4.84975	411	2.63868	229	2.09865	178	2.10435	179	2.18894038042258e-06	0.64570659284168	up	--	--	Molecular Function: zinc ion binding (GO:0008270);;	--	--	[R]	General function prediction only	CHY zinc finger	Uncharacterized protein C18H10.09 OS=Schizosaccharomyces pombe (strain 972 / ATCC 24843) OX=284812 GN=SPBC18H10.09 PE=4 SV=2	S	Function unknown	CHY zinc finger domain-containing protein [Verticillium dahliae VdLs.17]	molecular function: binding (GO:0005488)
gene2734	VDAG_05480	15.1838	559	13.8017	581	15.808	609	22.8848	902	23.9149	922	21.9079	846	5.59891963963815e-30	-1.07592	down	[H]	Coenzyme transport and metabolism	Biological Process: ubiquinone biosynthetic process (GO:0006744);; Cellular Component: extrinsic component of mitochondrial inner membrane (GO:0031314);; Biological Process: methylation (GO:0032259);; Molecular Function: 2-octaprenyl-6-methoxy-1,4-benzoquinone methylase activity (GO:0043333);;	K06127|1.22e-226|vda:VDAG_05480|K06127 2-methoxy-6-polyprenyl-1,4-benzoquinol methylase [EC:2.1.1.201] | (RefSeq) ubiquinone/menaquinone biosynthesis methyltransferase ubiE	Ubiquinone and other terpenoid-quinone biosynthesis (ko00130)	[H]	Coenzyme transport and metabolism	ubiE/COQ5 methyltransferase family	2-methoxy-6-polyprenyl-1,4-benzoquinol methylase, mitochondrial OS=Schizosaccharomyces pombe (strain 972 / ATCC 24843) OX=284812 GN=coq5 PE=3 SV=1	H	Coenzyme transport and metabolism	ubiquinone/menaquinone biosynthesis methyltransferase ubiE [Verticillium dahliae VdLs.17]	biological process: metabolic process (GO:0008152);; biological process: cellular process (GO:0009987);; cellular component: intracellular (GO:0005622);; cellular component: cellular anatomical entity (GO:0110165);; molecular function: catalytic activity (GO:0003824)
gene9800	VDAG_06242	1687.26	122679	1626.21	135268	1623.08	123425	1861.23	144920	1905.66	145214	1891.62	144283	1.55713785489783e-35	-0.654787	down	--	--	Molecular Function: molecular_function (GO:0003674);; Molecular Function: nucleic acid binding (GO:0003676);; Molecular Function: RNA binding (GO:0003723);; Molecular Function: mRNA binding (GO:0003729);; Molecular Function: enzyme inhibitor activity (GO:0004857);; Molecular Function: binding (GO:0005488);; Molecular Function: protein binding (GO:0005515);; Cellular Component: cellular_component …	K09553|0.0|vda:VDAG_06242|K09553 stress-induced-phosphoprotein 1 | (RefSeq) heat shock protein STI1	--	[O]	Posttranslational modification, protein turnover, chaperones	Tetratricopeptide repeat	Heat shock protein sti1 homolog OS=Schizosaccharomyces pombe (strain 972 / ATCC 24843) OX=284812 GN=sti1 PE=3 SV=1	O	Posttranslational modification, protein turnover, chaperones	heat shock protein STI1 [Verticillium dahliae VdLs.17]	molecular function: binding (GO:0005488);; biological process: biological regulation (GO:0065007);; molecular function: molecular function regulator (GO:0098772);; cellular component: intracellular (GO:0005622);; cellular component: cellular anatomical entity (GO:0110165);; biological process: cellular process (GO:0009987);; biological process: localization (GO:0051179);; cellular component: prot…
gene1607	VDAG_09923	5.31729	688	6.21315	920	5.58638	756	0.752491	105	0.77411	105	0.699014	95	3.03495169536471e-75	2.48244187733768	up	--	--	--	K13172|6.97e-11|fpu:FPSE_08859|K13172 serine/arginine repetitive matrix protein 2 | (RefSeq) hypothetical protein	--	--	--	--	--	--	--	uncharacterized protein VDAG_09923 [Verticillium dahliae VdLs.17]	--
gene2231	VDAG_00506	29.5854	1337	29.5164	1525	27.2986	1290	35.0607	1696	35.9903	1704	34.7477	1647	3.34396425722104e-23	-0.749845	down	--	--	Molecular Function: ATP transmembrane transporter activity (GO:0005347);; Cellular Component: integral component of membrane (GO:0016021);;	K15084|4.46e-279|vda:VDAG_00506|K15084 solute carrier family 25 (mitochondrial carrier protein), member 16 | (RefSeq) mitochondrial carrier protein LEU5	--	[C]	Energy production and conversion	Mitochondrial carrier protein	Mitochondrial carrier protein LEU5 OS=Saccharomyces cerevisiae (strain ATCC 204508 / S288c) OX=559292 GN=LEU5 PE=1 SV=1	C	Energy production and conversion	mitochondrial carrier protein LEU5 [Verticillium dahliae VdLs.17]	biological process: cellular process (GO:0009987);; biological process: localization (GO:0051179);; molecular function: transporter activity (GO:0005215);; cellular component: cellular anatomical entity (GO:0110165)
NewGene_1248	--	1.95346	60	2.19299	77	2.566	83	1.12318	37	0.920541	30	1.11314	36	0.0271721460943904	0.627212333473136	up	--	--	--	--	--	--	--	--	--	--	--	--	--
gene2908	VDAG_07779	100.532	4061	95.6339	4419	106.45	4497	20.1854	874	20.1058	852	23.5919	1000	3.15931575730996e-109	1.7859978601726	up	[R]	General function prediction only	Biological Process: transport (GO:0006810);; Biological Process: ion transport (GO:0006811);; Biological Process: cation transport (GO:0006812);; Biological Process: potassium ion transport (GO:0006813);; Biological Process: biological_process (GO:0008150);; Biological Process: cellular process (GO:0009987);; Biological Process: monovalent inorganic cation transport (GO:0015672);; Biological Proc…	K17647|2.62e-35|aor:AO090120000002|K17647 versiconal hemiacetal acetate reductase [EC:1.1.1.353] | (RefSeq) unnamed protein product; voltage-gated shaker-like K+ channel, subunit beta/KCNAB	Aflatoxin biosynthesis (ko00254)	[C]	Energy production and conversion	Aldo/keto reductase family	Putative voltage-gated potassium channel subunit beta OS=Schizosaccharomyces pombe (strain 972 / ATCC 24843) OX=284812 GN=SPCC965.06 PE=3 SV=1	C	Energy production and conversion	voltage-gated potassium channel subunit beta-3 [Verticillium dahliae VdLs.17]	biological process: localization (GO:0051179);; biological process: cellular process (GO:0009987)
gene8123	VDAG_08249	26.5214	2402	27.4564	2845	25.9014	2454	11.8614	1151	12.1691	1155	11.9097	1132	5.33478054124771e-22	0.694532796564648	up	[P]	Inorganic ion transport and metabolism	Molecular Function: secondary active sulfate transmembrane transporter activity (GO:0008271);; Cellular Component: integral component of membrane (GO:0016021);;	--	--	[P]	Inorganic ion transport and metabolism	Sulfate permease family	Putative sulfate transporter YPR003C OS=Saccharomyces cerevisiae (strain ATCC 204508 / S288c) OX=559292 GN=YPR003C PE=1 SV=1	P	Inorganic ion transport and metabolism	sulfate transporter 4.1 [Verticillium dahliae VdLs.17]	biological process: cellular process (GO:0009987);; biological process: localization (GO:0051179);; molecular function: transporter activity (GO:0005215);; cellular component: cellular anatomical entity (GO:0110165)
gene10695	VDAG_08395	26.9047	2568	27.6608	3021	27.6732	2763	7.1293	729	7.02147	703	7.19834	721	3.0192761312356e-94	1.48766995332799	up	--	--	Molecular Function: mannosyl-oligosaccharide glucosidase activity (GO:0004573);; Biological Process: oligosaccharide metabolic process (GO:0009311);;	K01228|0.0|vda:VDAG_08395|K01228 mannosyl-oligosaccharide glucosidase [EC:3.2.1.106] | (RefSeq) mannosyl-oligosaccharide glucosidase	N-Glycan biosynthesis (ko00510);; Protein processing in endoplasmic reticulum (ko04141)	[G]	Carbohydrate transport and metabolism	Glycosyl hydrolase family 63 C-terminal domain	Probable mannosyl-oligosaccharide glucosidase OS=Schizosaccharomyces pombe (strain 972 / ATCC 24843) OX=284812 GN=SPAC6G10.09 PE=3 SV=1	G	Carbohydrate transport and metabolism	Sphingoid long-chain base transporter RSB1 [Verticillium dahliae VDG2]	molecular function: catalytic activity (GO:0003824);; biological process: metabolic process (GO:0008152)
gene1237	VDAG_04460	56.9682	1108	49.424	1100	53.161	1081	70.1679	1461	72.094	1469	87.2476	1780	1.33402923512904e-24	-0.981322	down	--	--	Molecular Function: structural constituent of ribosome (GO:0003735);; Cellular Component: mitochondrial large ribosomal subunit (GO:0005762);;	K17438|8.18e-117|vda:VDAG_04460|K17438 large subunit ribosomal protein L25 | (RefSeq) hypothetical protein	--	--	--	Mitochondrial ribosomal protein mL59	--	J	Translation, ribosomal structure and biogenesis	uncharacterized protein VDAG_04460 [Verticillium dahliae VdLs.17]	molecular function: structural molecule activity (GO:0005198);; cellular component: intracellular (GO:0005622);; cellular component: protein-containing complex (GO:0032991);; cellular component: cellular anatomical entity (GO:0110165)
gene6147	VDAG_09401	20.9783	777	20.0272	849	20.5016	794	8.71278	346	8.31669	323	10.4578	407	3.69015304440513e-11	0.703813062602255	up	--	--	--	K05019|1.43e-226|vda:VDAG_09401|K05019 chloride channel, nucleotide-sensitive, 1A | (RefSeq) hypothetical protein	RNA transport (ko03013)	--	--	Regulator of volume decrease after cellular swelling	--	S	Function unknown	uncharacterized protein VDAG_09401 [Verticillium dahliae VdLs.17]	--
gene5840	VDAG_09100	30.6343	2632	34.3951	3381	29.0493	2610	59.8278	5504	66.5427	5991	51.5968	4650	1.0714589987698e-39	-1.37833	down	--	--	--	--	--	--	--	--	--	--	--	uncharacterized protein VDAG_09100 [Verticillium dahliae VdLs.17]	--
gene691	VDAG_01484	50.4493	1198	45.7483	1243	51.4713	1279	110.376	2807	98.5696	2453	124.017	3090	3.14801895515448e-74	-1.62974	down	[J]	Translation, ribosomal structure and biogenesis	Molecular Function: structural constituent of ribosome (GO:0003735);; Cellular Component: ribosome (GO:0005840);; Biological Process: translation (GO:0006412);;	K02879|3.30e-141|vda:VDAG_01484|K02879 large subunit ribosomal protein L17 | (RefSeq) 50S ribosomal protein L17	Ribosome (ko03010)	[J]	Translation, ribosomal structure and biogenesis	Ribosomal protein L17	54S ribosomal protein L8, mitochondrial OS=Schizosaccharomyces pombe (strain 972 / ATCC 24843) OX=284812 GN=mrpl8 PE=3 SV=1	J	Translation, ribosomal structure and biogenesis	50S ribosomal protein L17 [Verticillium dahliae VdLs.17]	molecular function: structural molecule activity (GO:0005198);; cellular component: intracellular (GO:0005622);; cellular component: cellular anatomical entity (GO:0110165);; biological process: metabolic process (GO:0008152);; biological process: cellular process (GO:0009987)
gene9556	VDAG_06004	24.9366	979	20.4972	920	22.2313	913	7.77606	327	8.22954	339	9.8455	406	6.73323467571229e-16	0.929142883728471	up	--	--	Molecular Function: sequence-specific DNA binding (GO:0043565);;	--	--	[R]	General function prediction only	Translin family	Translin-associated protein X homolog OS=Schizosaccharomyces pombe (strain 972 / ATCC 24843) OX=284812 GN=SPCC736.09c PE=3 SV=1	J	Translation, ribosomal structure and biogenesis	translin associated factor X [Verticillium dahliae VdLs.17]	molecular function: binding (GO:0005488)
gene7151	VDAG_08871	92.1004	1694	91.2533	1920	91.1257	1753	105.356	2075	106.688	2057	121.409	2343	4.64736467943186e-23	-0.73764	down	--	--	--	--	--	--	--	--	--	--	--	conserved hypothetical protein [Verticillium alfalfae VaMs.102]	--
NewGene_1278	--	3.06113	359	2.29903	317	2.5574060000000003	317	3.2069750000000004	411	2.94265	367	3.77019	477	2.74610088413899e-09	-0.79837	down	--	--	--	--	--	--	--	--	--	--	--	--	--
gene6806	VDAG_07432	24.6331	1136	24.408	1288	24.8965	1201	29.3881	1451	28.8514	1394	28.6177	1384	3.64605088983601e-21	-0.689592	down	--	--	Molecular Function: ATP transmembrane transporter activity (GO:0005347);; Cellular Component: integral component of membrane (GO:0016021);;	K15104|1.09e-274|vda:VDAG_07432|K15104 solute carrier family 25 (mitochondrial oxoglutarate transporter), member 11 | (RefSeq) mitochondrial 2-oxoglutarate/malate carrier protein	--	[C]	Energy production and conversion	Mitochondrial carrier protein	Putative mitochondrial 2-oxoglutarate/malate carrier protein OS=Neurospora crassa (strain ATCC 24698 / 74-OR23-1A / CBS 708.71 / DSM 1257 / FGSC 987) OX=367110 GN=mic-33 PE=3 SV=1	C	Energy production and conversion	mitochondrial 2-oxoglutarate/malate carrier protein [Verticillium dahliae VdLs.17]	biological process: cellular process (GO:0009987);; biological process: localization (GO:0051179);; molecular function: transporter activity (GO:0005215);; cellular component: cellular anatomical entity (GO:0110165)
gene2066	VDAG_00345	323.162	17153	330.786	20086	321.413	17842	419.705	23856	442.007	24588	420.794	23430	3.05222012111113e-47	-0.852876	down	[J]	Translation, ribosomal structure and biogenesis	Molecular Function: RNA binding (GO:0003723);;	K14396|3.83e-08|pgu:PGUG_02133|K14396 polyadenylate-binding protein 2 | (RefSeq) hypothetical protein	mRNA surveillance pathway (ko03015)	[R]	General function prediction only	RNA recognition motif. (a.k.a. RRM, RBD, or RNP domain)	Single-stranded TG1-3 DNA-binding protein OS=Schizosaccharomyces pombe (strain 972 / ATCC 24843) OX=284812 GN=tcg1 PE=1 SV=3	A	RNA processing and modification	glycine-rich protein [Verticillium dahliae VdLs.17]	molecular function: binding (GO:0005488)
gene4599	VDAG_04589	11.7401	737	9.9562	715	10.0465	660	12.9249	869	13.5216	890	12.1286	799	1.32734872024898e-13	-0.741089	down	--	--	--	--	--	--	--	--	--	S	Function unknown	uncharacterized protein VDAG_04589 [Verticillium dahliae VdLs.17]	--
gene6897	VDAG_07521	0.82799	96	0.896403	119	0.97403	118	0.33483	42	0.402492	49	0.247914	31	0.000103079967578305	0.978455522659329	up	--	--	Molecular Function: peroxidase activity (GO:0004601);; Molecular Function: iron ion binding (GO:0005506);; Biological Process: response to oxidative stress (GO:0006979);; Molecular Function: oxidoreductase activity, acting on paired donors, with incorporation or reduction of molecular oxygen (GO:0016705);; Molecular Function: heme binding (GO:0020037);;	K17862|0.0|vda:VDAG_07521|K17862 linoleate 10R-lipoxygenase [EC:1.13.11.62] | (RefSeq) linoleate diol synthase	Linoleic acid metabolism (ko00591)	--	--	Animal haem peroxidase	Psi-producing oxygenase A OS=Neosartorya fumigata (strain CEA10 / CBS 144.89 / FGSC A1163) OX=451804 GN=ppoA PE=3 SV=1	S	Function unknown	linoleate diol synthase [Verticillium dahliae VdLs.17]	biological process: metabolic process (GO:0008152);; biological process: cellular process (GO:0009987);; biological process: response to stimulus (GO:0050896);; biological process: detoxification (GO:0098754);; molecular function: catalytic activity (GO:0003824);; molecular function: antioxidant activity (GO:0016209);; molecular function: binding (GO:0005488)
gene2025	VDAG_00304	183.846	16963	201.957	21317	183.02	17661	259.523	25642	278.324	26913	226.628	21935	5.54825862470471e-23	-0.885315	down	--	--	Biological Process: regulation of cyclin-dependent protein serine/threonine kinase activity (GO:0000079);; Molecular Function: protein kinase binding (GO:0019901);;	K21197|0.0|vda:VDAG_00304|K21197 PHO85 cyclin-5 | (RefSeq) G1/S-specific cyclin pas1	Autophagy - yeast (ko04138)	[R]	General function prediction only	Cyclin	G1/S-specific cyclin pas1 OS=Schizosaccharomyces pombe (strain 972 / ATCC 24843) OX=284812 GN=pas1 PE=2 SV=3	S	Function unknown	G1/S-specific cyclin pas1 [Verticillium dahliae VdLs.17]	biological process: biological regulation (GO:0065007);; molecular function: binding (GO:0005488)
gene8668	VDAG_02131	161.651	13999	175.855	17422	172.507	15624	5.12086	475	5.34357	485	4.78879	436	0	4.60434245922449	up	--	--	--	--	--	--	--	--	--	--	--	uncharacterized protein VDAG_02131 [Verticillium dahliae VdLs.17]	--
gene5619	VDAG_05786	273.066	8625	246.846	8919	276.471	9133	313.205	10593	307.822	10189	354.617	11749	2.97970358291488e-25	-0.749903	down	[J]	Translation, ribosomal structure and biogenesis	Molecular Function: RNA binding (GO:0003723);; Molecular Function: structural constituent of ribosome (GO:0003735);; Biological Process: translation (GO:0006412);; Cellular Component: large ribosomal subunit (GO:0015934);;	K02865|7.14e-152|val:VDBG_06725|K02865 large subunit ribosomal protein L10Ae | (RefSeq) 60S ribosomal protein L1	Ribosome (ko03010)	[J]	Translation, ribosomal structure and biogenesis	Ribosomal protein L1p/L10e family	60S ribosomal protein L10a OS=Neurospora crassa (strain ATCC 24698 / 74-OR23-1A / CBS 708.71 / DSM 1257 / FGSC 987) OX=367110 GN=crp-74 PE=3 SV=1	J	Translation, ribosomal structure and biogenesis	60S ribosomal protein L1 [Verticillium alfalfae VaMs.102]	molecular function: binding (GO:0005488);; molecular function: structural molecule activity (GO:0005198);; biological process: metabolic process (GO:0008152);; biological process: cellular process (GO:0009987);; cellular component: intracellular (GO:0005622);; cellular component: protein-containing complex (GO:0032991);; cellular component: cellular anatomical entity (GO:0110165)
gene9697	VDAG_06141	45.6905	2546	42.0457	2680	43.1714	2516	5.97344	357	6.06896	355	6.74501	395	2.58489538581532e-167	2.3408576319091	up	--	--	Cellular Component: integral component of membrane (GO:0016021);;	--	--	--	--	CFEM domain	--	S	Function unknown	uncharacterized protein VDAG_06141 [Verticillium dahliae VdLs.17]	cellular component: cellular anatomical entity (GO:0110165)
gene10121	VDAG_06865	2.71848	424	2.74925	491	3.04544	497	1.16182	195	1.22595	201	1.45198	238	7.70494864806467e-08	0.688390104243637	up	--	--	Biological Process: telomere maintenance (GO:0000723);; Biological Process: DNA repair (GO:0006281);; Molecular Function: ATPase activity (GO:0016887);; Cellular Component: Mre11 complex (GO:0030870);;	K10866|0.0|cfj:CFIO01_09163|K10866 DNA repair protein RAD50 [EC:3.6.-.-] | (RefSeq) hypothetical protein	Homologous recombination (ko03440);; Non-homologous end-joining (ko03450)	[L]	Replication, recombination and repair	AAA domain	DNA repair protein rad50 OS=Schizosaccharomyces pombe (strain 972 / ATCC 24843) OX=284812 GN=rad50 PE=1 SV=3	L	Replication, recombination and repair	DNA repair protein rad50 [Verticillium dahliae VdLs.17]	biological process: metabolic process (GO:0008152);; biological process: cellular process (GO:0009987);; biological process: biological regulation (GO:0065007);; biological process: response to stimulus (GO:0050896);; molecular function: catalytic activity (GO:0003824);; cellular component: protein-containing complex (GO:0032991)
NewGene_975	--	1.7475	35	1.41646	33	4.30162	90	2.75633	59	2.07824	44	4.72432	99	0.0437640343674076	-0.808474	down	--	--	--	--	--	--	--	--	--	--	--	--	--
gene4973	VDAG_04951	17.0253	621	15.7144	655	17.1586	654	7.26075	284	7.2055	276	7.08451	271	2.59484952922645e-12	0.750179042397827	up	[Q]	Secondary metabolites biosynthesis, transport and catabolism	Molecular Function: oxidoreductase activity (GO:0016491);;	K18097|2.48e-229|vda:VDAG_04951|K18097 glycerol 2-dehydrogenase (NADP+) [EC:1.1.1.156] | (RefSeq) GCY protein	Glycerolipid metabolism (ko00561)	[R]	General function prediction only	Aldo/keto reductase family	D-galacturonate reductase OS=Hypocrea jecorina OX=51453 GN=gar1 PE=1 SV=1	S	Function unknown	GCY protein [Verticillium dahliae VdLs.17]	molecular function: catalytic activity (GO:0003824)
gene6671	VDAG_07303	0.902931	52	0.726816	48	0.818684	50	0.113153	7	0.221152	14	0.214184	13	3.66935621885368e-05	1.67729192833632	up	[G]	Carbohydrate transport and metabolism	Cellular Component: integral component of membrane (GO:0016021);; Molecular Function: transmembrane transporter activity (GO:0022857);;	K08712|1.51e-61|ure:UREG_04691|K08712 ATP-binding cassette, subfamily G (WHITE), member 2, SNQ2 | (RefSeq) similar to ABC transporter	ABC transporters (ko02010)	[G]	Carbohydrate transport and metabolism	Major Facilitator Superfamily	Major facilitator-type transporter hxnP OS=Emericella nidulans (strain FGSC A4 / ATCC 38163 / CBS 112.46 / NRRL 194 / M139) OX=227321 GN=hxnP PE=2 SV=1	G	Carbohydrate transport and metabolism	vitamin H transporter [Verticillium dahliae VdLs.17]	cellular component: cellular anatomical entity (GO:0110165);; molecular function: transporter activity (GO:0005215)
gene5684	VDAG_05851	14.5758	764	14.2854	857	14.7595	809	18.2258	1023	17.5249	963	18.9957	1044	1.65278790890138e-22	-0.784927	down	--	--	--	K20181|7.29e-73|ela:UCREL1_7494|K20181 vacuolar protein sorting-associated protein 18 | (RefSeq) putative vacuolar membrane protein pep3 protein	Autophagy - yeast (ko04138)	--	--	Methyltransferase domain	Secondary metabolism regulator laeA OS=Fusarium oxysporum f. sp. lycopersici (strain 4287 / CBS 123668 / FGSC 9935 / NRRL 34936) OX=426428 GN=laeA PE=1 SV=1	H	Coenzyme transport and metabolism	uncharacterized protein VDAG_05851 [Verticillium dahliae VdLs.17]	--
gene6929	VDAG_07553	265.041	8361	235.465	8497	244.174	8056	636.036	21485	572.995	18943	723.635	23946	6.85493750398393e-109	-1.83234	down	[R]	General function prediction only	--	K01184|6.28e-37|pdp:PDIP_64460|K01184 polygalacturonase [EC:3.2.1.15] | (RefSeq) Polygalacturonase	Pentose and glucuronate interconversions (ko00040)	--	--	NAD(P)H-binding	--	G	Carbohydrate transport and metabolism	NAD dependent epimerase/dehydratase family protein [Verticillium dahliae VdLs.17]	--
gene9353	VDAG_06446	54.7624	2244	57.6868	2704	54.4696	2335	22.7572	999	22.8444	981	20.4219	878	1.59072534170185e-26	0.879854476913528	up	[F]	Nucleotide transport and metabolism	Molecular Function: nucleic acid binding (GO:0003676);; Molecular Function: endonuclease activity (GO:0004519);; Molecular Function: metal ion binding (GO:0046872);;	K01173|1.27e-253|vda:VDAG_06446|K01173 endonuclease G, mitochondrial | (RefSeq) mitochondrial nuclease	--	[F]	Nucleotide transport and metabolism	DNA/RNA non-specific endonuclease	Mitochondrial nuclease OS=Saccharomyces cerevisiae (strain ATCC 204508 / S288c) OX=559292 GN=NUC1 PE=1 SV=1	F	Nucleotide transport and metabolism	mitochondrial nuclease [Verticillium dahliae VdLs.17]	molecular function: binding (GO:0005488);; biological process: metabolic process (GO:0008152);; biological process: cellular process (GO:0009987);; molecular function: catalytic activity (GO:0003824)
gene751	VDAG_01543	4.88042	120	3.89511	109	3.62408	93	1.46293	39	1.1258	29	1.38108	36	7.45938689355835e-06	1.1684563790093	up	--	--	Cellular Component: ESCRT II complex (GO:0000814);; Biological Process: multivesicular body sorting pathway (GO:0071985);;	K12189|1.56e-142|vda:VDAG_01543|K12189 ESCRT-II complex subunit VPS25 | (RefSeq) vacuolar protein-sorting-associated protein	Endocytosis (ko04144)	--	--	ESCRT-II complex subunit	--	S	Function unknown	vacuolar protein-sorting-associated protein [Verticillium dahliae VdLs.17]	cellular component: intracellular (GO:0005622);; cellular component: protein-containing complex (GO:0032991);; cellular component: cellular anatomical entity (GO:0110165);; biological process: cellular process (GO:0009987);; biological process: localization (GO:0051179)
gene6452	VDAG_07095	53.8746	1411	51.3458	1539	52.326	1434	55.7241	1563	51.0532	1402	65.8497	1810	2.02747388345199e-10	-0.588176	down	--	--	Cellular Component: nucleus (GO:0005634);; Biological Process: DNA-templated transcription, initiation (GO:0006352);;	K03134|4.38e-145|val:VDBG_05446|K03134 transcription initiation factor TFIID subunit 10 | (RefSeq) transcription initiation factor TFIID subunit 10	Basal transcription factors (ko03022)	[K]	Transcription	Transcription initiation factor TFIID 23-30kDa subunit	Transcription initiation factor TFIID subunit 10 OS=Schizosaccharomyces pombe (strain 972 / ATCC 24843) OX=284812 GN=taf10 PE=3 SV=1	K	Transcription	transcription initiation factor TFIID subunit 10 [Verticillium alfalfae VaMs.102]	cellular component: intracellular (GO:0005622);; cellular component: cellular anatomical entity (GO:0110165);; biological process: metabolic process (GO:0008152);; biological process: cellular process (GO:0009987)
gene4638	VDAG_04628	63.386	4671	65.2673	5502	68.4948	5279	78.5058	6195	82.6796	6385	75.9184	5868	1.69317173407744e-25	-0.724376	down	[O]	Posttranslational modification, protein turnover, chaperones	--	K09503|3.84e-09|sce:YLR090W|K09503 DnaJ homolog subfamily A member 2 | (RefSeq) XDJ1; Xdj1p	Protein processing in endoplasmic reticulum (ko04141)	[O]	Posttranslational modification, protein turnover, chaperones	DnaJ domain	DnaJ protein homolog XDJ1 OS=Saccharomyces cerevisiae (strain ATCC 204508 / S288c) OX=559292 GN=XDJ1 PE=1 SV=2	O	Posttranslational modification, protein turnover, chaperones	uncharacterized protein VDAG_04628 [Verticillium dahliae VdLs.17]	--
gene7403	VDAG_03059	40.938	1077	42.9376	1293	38.2229	1052	17.6665	498	20.2106	558	19.3198	534	4.862992931027e-11	0.635828579909447	up	--	--	--	--	--	--	--	--	--	--	--	uncharacterized protein VDAG_03059 [Verticillium dahliae VdLs.17]	--
gene3064	VDAG_07933	28.7245	3342	30.7338	4090	29.6663	3609	36.9687	4605	41.2228	5026	34.4748	4207	5.52268535461549e-21	-0.796697	down	--	--	--	--	--	--	--	--	--	--	--	uncharacterized protein VDAG_07933 [Verticillium dahliae VdLs.17]	--
gene1453	VDAG_08801	6.9878	480	6.64786	522	6.0154	432	3.1249	230	3.13624	226	2.41919	174	2.6662952412738e-07	0.718749263100045	up	[P]	Inorganic ion transport and metabolism	Molecular Function: cation transmembrane transporter activity (GO:0008324);; Cellular Component: integral component of membrane (GO:0016021);;	--	--	[P]	Inorganic ion transport and metabolism	Cation efflux family	--	P	Inorganic ion transport and metabolism	cation efflux family protein [Verticillium dahliae VdLs.17]	biological process: cellular process (GO:0009987);; biological process: localization (GO:0051179);; molecular function: transporter activity (GO:0005215);; cellular component: cellular anatomical entity (GO:0110165)
gene6575	VDAG_07213	2.50684	41	1.68119	31	2.60804	44	3.38583	59	2.58878	44	4.32196	73	0.000493891317721225	-1.05856	down	--	--	--	--	--	--	--	--	--	--	--	uncharacterized protein VDAG_07213 [Verticillium dahliae VdLs.17]	--
gene9807	VDAG_06249	1.52284	42	1.19427	38	1.24571	36	1.17138	35	1.35477	39	2.4609	71	0.0207616068310116	-0.782992	down	--	--	--	--	--	--	--	--	--	--	--	uncharacterized protein VDAG_06249 [Verticillium dahliae VdLs.17]	--
gene3112	VDAG_07980	0.819785	47	1.03896	69	0.679987	41	0.22981	15	0.160397	10	0.344124	21	0.000932455774005646	1.29840681286665	up	[O]	Posttranslational modification, protein turnover, chaperones	Molecular Function: aminopeptidase activity (GO:0004177);; Molecular Function: metal ion binding (GO:0046872);;	K01264|0.0|val:VDBG_01281|K01264 aminopeptidase Y [EC:3.4.11.15] | (RefSeq) aminopeptidase Y	--	[OPR]	Posttranslational modification, protein turnover, chaperones;; Inorganic ion transport and metabolism;; General function prediction only	Peptidase family M28	Leucine aminopeptidase 2 OS=Trichophyton rubrum OX=5551 GN=LAP2 PE=1 SV=1	O	Posttranslational modification, protein turnover, chaperones	aminopeptidase Y [Verticillium dahliae VdLs.17]	biological process: metabolic process (GO:0008152);; molecular function: catalytic activity (GO:0003824);; molecular function: binding (GO:0005488)
gene3501	VDAG_02477	17.1776	428	16.5184	471	14.9808	391	21.2046	566	18.0015	470	24.9118	651	7.75013897727506e-12	-0.852418	down	--	--	--	K12592|1.35e-111|vda:VDAG_02477|K12592 exosome complex protein LRP1 | (RefSeq) exosome-associated family protein	RNA degradation (ko03018)	--	--	Sas10/Utp3/C1D family	--	L	Replication, recombination and repair	exosome-associated family protein [Verticillium dahliae VdLs.17]	--
[truncated: 4,113 more rows]
